# Supplementary material for: Arsenic is a potent co-mutagen of ultraviolet light
Source: Commun Biol. 2023 Dec 16;6:1273. doi: 10.1038/s42003-023-05659-4 (PMC10725444; doi:10.1038/s42003-023-05659-4)
Supplement: Supplementary file 3 — Supplementary Data 1 [file 42003_2023_5659_MOESM3_ESM.zip]

Archive with 20 entries (19 files):
- Source_Data/
- __MACOSX/._Source_Data
- Source_Data/.DS_Store
- __MACOSX/Source_Data/._.DS_Store
- Source_Data/Figure_1.xlsx
- __MACOSX/Source_Data/._Figure_1.xlsx
- Source_Data/Supplementary_Figure_1.xlsx
- __MACOSX/Source_Data/._Supplementary_Figure_1.xlsx
- Source_Data/Figure_4.xlsx
- __MACOSX/Source_Data/._Figure_4.xlsx
- Source_Data/Supplementary_Figure_3.xlsx
- __MACOSX/Source_Data/._Supplementary_Figure_3.xlsx
- Source_Data/Supplementary_Figure_2.xlsx
- __MACOSX/Source_Data/._Supplementary_Figure_2.xlsx
- Source_Data/Figure_2.xlsx
- __MACOSX/Source_Data/._Figure_2.xlsx
- Source_Data/Figure_3.xlsx
- __MACOSX/Source_Data/._Figure_3.xlsx
- Source_Data/Supplementary_Figure_4.xlsx
- __MACOSX/Source_Data/._Supplementary_Figure_4.xlsx
