# Supplementary material for: Arsenic is a potent co-mutagen of ultraviolet light
Source: Commun Biol. 2023 Dec 16;6:1273. doi: 10.1038/s42003-023-05659-4 (PMC10725444; doi:10.1038/s42003-023-05659-4)
Supplement: Supplementary file 3 — Supplementary Data 1 [file 42003_2023_5659_MOESM3_ESM.zip › Source_Data/Figure_4.xlsx]

## Sheet: Figure_4a_SBS
MutationType	BCC_SBS96_ID13_Total	BCC_SBS96_noID13_Total
A[C>A]A	131	388
A[C>A]C	74	167
A[C>A]G	32	82
A[C>A]T	48	130
A[C>G]A	18	70
A[C>G]C	23	78
A[C>G]G	36	90
A[C>G]T	24	58
A[C>T]A	97	225
A[C>T]C	1887	4279
A[C>T]G	186	492
A[C>T]T	537	1244
A[T>A]A	121	291
A[T>A]C	56	139
A[T>A]G	105	259
A[T>A]T	190	466
A[T>C]A	59	186
A[T>C]C	43	97
A[T>C]G	91	276
A[T>C]T	85	240
A[T>G]A	46	79
A[T>G]C	21	63
A[T>G]G	81	200
A[T>G]T	48	83
C[C>A]A	184	498
C[C>A]C	97	226
C[C>A]G	84	258
C[C>A]T	201	424
C[C>G]A	30	97
C[C>G]C	53	108
C[C>G]G	76	213
C[C>G]T	55	146
C[C>T]A	5370	12287
C[C>T]C	11159	24992
C[C>T]G	2846	6582
C[C>T]T	7025	15537
C[T>A]A	45	115
C[T>A]C	99	224
C[T>A]G	100	234
C[T>A]T	117	327
C[T>C]A	91	215
C[T>C]C	63	186
C[T>C]G	79	198
C[T>C]T	277	725
C[T>G]A	12	41
C[T>G]C	44	90
C[T>G]G	93	254
C[T>G]T	86	194
G[C>A]A	106	277
G[C>A]C	51	131
G[C>A]G	29	83
G[C>A]T	38	113
G[C>G]A	14	46
G[C>G]C	29	93
G[C>G]G	41	93
G[C>G]T	24	72
G[C>T]A	101	242
G[C>T]C	1932	4380
G[C>T]G	217	516
G[C>T]T	861	1865
G[T>A]A	43	136
G[T>A]C	32	73
G[T>A]G	74	168
G[T>A]T	50	125
G[T>C]A	49	129
G[T>C]C	33	114
G[T>C]G	41	144
G[T>C]T	583	1366
G[T>G]A	34	92
G[T>G]C	19	39
G[T>G]G	133	304
G[T>G]T	51	97
T[C>A]A	147	382
T[C>A]C	186	539
T[C>A]G	29	118
T[C>A]T	115	304
T[C>G]A	41	86
T[C>G]C	68	190
T[C>G]G	39	104
T[C>G]T	76	152
T[C>T]A	5197	11824
T[C>T]C	18398	42080
T[C>T]G	6404	14442
T[C>T]T	5603	12983
T[T>A]A	76	166
T[T>A]C	79	248
T[T>A]G	65	167
T[T>A]T	186	547
T[T>C]A	122	274
T[T>C]C	92	228
T[T>C]G	121	308
T[T>C]T	144	435
T[T>G]A	20	65
T[T>G]C	58	150
T[T>G]G	62	156
T[T>G]T	86	194
Total	74324	170693

## Sheet: Figure_4a_DBS
MutationType	BCC_DBS78_ID13_Total	BCC_DBS78_noID13_Total
AC>CA	3	1
AC>CG	0	0
AC>CT	6	10
AC>GA	2	3
AC>GG	0	1
AC>GT	2	10
AC>TA	0	5
AC>TG	0	1
AC>TT	36	74
AT>CA	0	1
AT>CC	1	2
AT>CG	0	0
AT>GA	1	3
AT>GC	0	1
AT>TA	0	7
CC>AA	3	14
CC>AG	1	3
CC>AT	66	161
CC>GA	0	1
CC>GG	0	0
CC>GT	18	40
CC>TA	36	73
CC>TG	9	15
CC>TT	3163	7191
CG>AT	1	0
CG>GC	0	0
CG>GT	0	1
CG>TA	1	2
CG>TC	1	0
CG>TT	4	9
CT>AA	1	6
CT>AC	2	1
CT>AG	1	1
CT>GA	1	0
CT>GC	0	3
CT>GG	0	2
CT>TA	31	82
CT>TC	21	48
CT>TG	4	12
GC>AA	6	27
GC>AG	1	6
GC>AT	4	3
GC>CA	0	2
GC>CG	0	0
GC>TA	0	0
TA>AT	0	1
TA>CG	0	0
TA>CT	0	0
TA>GC	0	0
TA>GG	1	0
TA>GT	1	2
TC>AA	10	6
TC>AG	1	1
TC>AT	15	36
TC>CA	0	1
TC>CG	0	0
TC>CT	3	11
TC>GA	1	1
TC>GG	0	2
TC>GT	8	22
TG>AA	3	10
TG>AC	0	1
TG>AT	16	19
TG>CA	0	4
TG>CC	0	1
TG>CT	4	16
TG>GA	0	1
TG>GC	0	1
TG>GT	5	17
TT>AA	1	3
TT>AC	0	0
TT>AG	1	1
TT>CA	3	0
TT>CC	0	6
TT>CG	0	0
TT>GA	3	1
TT>GC	0	0
TT>GG	2	1
Total	3504	7987

## Sheet: Figure_4a_ID
MutationType	BCC_ID83_ID13_Total	BCC_ID83_noID13_Total
1:Del:C:0	0	0
1:Del:C:1	28	92
1:Del:C:2	11	31
1:Del:C:3	7	16
1:Del:C:4	5	13
1:Del:C:5	3	3
1:Del:T:0	0	0
1:Del:T:1	75	22
1:Del:T:2	5	21
1:Del:T:3	4	6
1:Del:T:4	2	3
1:Del:T:5	3	22
1:Ins:C:0	2	3
1:Ins:C:1	2	4
1:Ins:C:2	6	13
1:Ins:C:3	2	4
1:Ins:C:4	2	2
1:Ins:C:5	7	17
1:Ins:T:0	8	12
1:Ins:T:1	5	17
1:Ins:T:2	4	6
1:Ins:T:3	0	1
1:Ins:T:4	1	3
1:Ins:T:5	5	8
2:Del:R:0	22	50
2:Del:R:1	7	6
2:Del:R:2	0	0
2:Del:R:3	0	0
2:Del:R:4	0	0
2:Del:R:5	1	0
3:Del:R:0	18	43
3:Del:R:1	0	1
3:Del:R:2	0	0
3:Del:R:3	0	0
3:Del:R:4	0	0
3:Del:R:5	0	1
4:Del:R:0	8	15
4:Del:R:1	0	0
4:Del:R:2	0	0
4:Del:R:3	0	0
4:Del:R:4	0	0
4:Del:R:5	0	0
5:Del:R:0	26	87
5:Del:R:1	0	0
5:Del:R:2	0	1
5:Del:R:3	0	0
5:Del:R:4	0	0
5:Del:R:5	0	0
2:Ins:R:0	13	26
2:Ins:R:1	5	8
2:Ins:R:2	0	2
2:Ins:R:3	0	0
2:Ins:R:4	0	0
2:Ins:R:5	1	1
3:Ins:R:0	6	5
3:Ins:R:1	1	6
3:Ins:R:2	0	3
3:Ins:R:3	0	1
3:Ins:R:4	1	2
3:Ins:R:5	7	17
4:Ins:R:0	4	3
4:Ins:R:1	4	6
4:Ins:R:2	0	2
4:Ins:R:3	0	0
4:Ins:R:4	0	0
4:Ins:R:5	0	2
5:Ins:R:0	29	51
5:Ins:R:1	12	25
5:Ins:R:2	5	9
5:Ins:R:3	1	3
5:Ins:R:4	1	1
5:Ins:R:5	0	1
2:Del:M:1	12	24
3:Del:M:1	12	30
3:Del:M:2	2	13
4:Del:M:1	1	11
4:Del:M:2	2	1
4:Del:M:3	0	1
5:Del:M:1	15	53
5:Del:M:2	5	14
5:Del:M:3	0	7
5:Del:M:4	0	0
5:Del:M:5	1	1
Total	409	852

## Sheet: Figure_4b_SBS
Samples	SBS7a	SBS7b	SBS7d	ID13
5-GE005-T1	0.363636	1.89091	0	Present
5-GE006-T1	0.436364	1.23636	0	Present
5-GE073-T1	0.181818	0.981818	0	Present
5-GE079-T1	0.309091	0.254545	0	Present
5-GE084-T1	0.309091	0.472727	0	Present
5-GE088-T1	0.527273	0.672727	0	Present
5-NB007-T1	14.6545	28.1455	0	Present
5-NB008-T1	8.29091	24.5818	0	Present
5-PT005-T1	4.98182	15.4909	0	Present
5-PT008-T1	12.8909	23.8909	0	Present
5-PT008-T2	14.8727	28.9818	0	Present
5-PT015-T1	7.81818	10.0727	0	Present
5-PT019-T2	5	9.21818	0	Present
5-PT020-T1	1.98182	2.36364	0	Present
5-PT023-T1	8.14545	11.7091	0	Present
5-PT023-T2	7.29091	11.2182	0	Present
5-PT024-T1	2.69091	4.47273	0	Present
5-PT027-T1	4.74545	13.6	0	Present
5-PT029-T1	1.05455	1.36364	0	Present
5-PT030-T1	0.309091	0.0909091	0.0909091	Present
5-PT033-T1	26.5455	32.3818	0	Present
5-PT040-T1	5.8	7.89091	0	Present
5-PT052-T1	17.9091	38.2182	0	Present
5-ST011-T1	0.236364	0.272727	0	Present
5-ST012-T1	0	0.0909091	0.0727273	Present
5-VS004-T1	7.16364	16.2545	0	Present
5-VS005-T1	7.41818	17.8727	0	Present
5-VS013-T1	13.6909	46.7273	0	Present
5-VS015-T1	3.94545	23.0909	0	Present
5-VS021-T1	23	70.8	0	Present
5-VS023-T1	10.8364	38.9636	0	Present
5-VS023-T2	7.36364	29.8545	0	Present
5-VS024-T1	21.8909	50.2909	0	Present
5-VS025-T1	0	0	0	Present
5-VS026-T1	15.7636	34.8727	0	Present
5-VS034-T1	28.9636	55.3091	0	Present
5-VS035-T1	22.8909	45.6364	0	Present
5-VS037-T1	13.2182	50.4	0	Present
5-VS037-T4	0	0	0	Present
5-VS037-T6	15.6364	36.5455	0	Present
5-VS040-T1	1.43636	2.54545	0	Present
5-VS041-T1	12.9818	22.1273	0	Present
5-VS047-T1	19.5818	42.5273	0	Present
5-VS048-T1	2.72727	5.16364	0	Present
5-VS051-T1	0.618182	1.45455	0	Present
5-VS054-T1	10	30.3273	0	Present
5-VS058-T1	4.21818	8.58182	0	Present
5-VS088-T1	0	0.272727	0	Present
5-WS009-T3	0	1.78182	0	Present
5-WS011-T1	0.327273	1.23636	0	Present
5-GE002-T1	0.290909	0.745455	0	Absent
5-GE004-T2	0.563636	0.618182	0	Absent
5-GE010-T1	0.272727	0.563636	0	Absent
5-GE011-T1	0.709091	1.29091	0	Absent
5-GE012-T1	0.418182	0.818182	0	Absent
5-GE013-T1	0	0.818182	0	Absent
5-GE014-T1	0.109091	0.563636	0	Absent
5-GE015-T2	0.654545	0.781818	0	Absent
5-GE015-T4	0.472727	1.01818	0	Absent
5-GE016-T1	1.36364	3.43636	0	Absent
5-GE017-T1	0.345455	0.581818	0	Absent
5-GE019-T1	1.32727	1.50909	0	Absent
5-GE020-T1	0.563636	0.490909	0.181818	Absent
5-GE023-T1	0.218182	0.309091	0	Absent
5-GE025-T1	0.345455	0.872727	0	Absent
5-GE026-T1	1.30909	3.92727	0	Absent
5-GE026-T2	0.327273	1.76364	0	Absent
5-GE026-T3	0.509091	2.4	0	Absent
5-GE029-T1	0.181818	0.218182	0	Absent
5-GE031-T1	0.254545	0.418182	0	Absent
5-GE032-T1	1.01818	2.09091	0	Absent
5-GE034-T1	0	0.690909	0	Absent
5-GE035-T1	0.509091	1.01818	0	Absent
5-GE036-T1	0.254545	0.927273	0	Absent
5-GE038-T1	0.418182	1.49091	0	Absent
5-GE040-T1	0.254545	0.290909	0	Absent
5-GE043-T1	0.527273	0.927273	0	Absent
5-GE043-T2	0.236364	0.690909	0	Absent
5-GE044-T1	0	0	0	Absent
5-GE045-T1	0	1.56364	0	Absent
5-GE049-T1	1.74545	1.94545	0	Absent
5-GE049-T2	0.309091	0.418182	0	Absent
5-GE050-T1	0.0909091	0.436364	0	Absent
5-GE051-T1	0.709091	1.45455	0	Absent
5-GE052-T1	0.127273	0.690909	0	Absent
5-GE052-T2	0.836364	2.96364	0	Absent
5-GE055-T1	0	0.909091	0	Absent
5-GE056-T1	1.41818	1.65455	0	Absent
5-GE057-T1	0.745455	1.81818	0	Absent
5-GE061-T1	0.0909091	0.236364	0.0909091	Absent
5-GE064-T1	0.472727	0.927273	0	Absent
5-GE067-T1	1.41818	4.6	0	Absent
5-GE069-T1	0.127273	0.145455	0	Absent
5-GE070-T2	0.163636	0.181818	0	Absent
5-GE071-T1	1.2	2.43636	0	Absent
5-GE071-T2	0.181818	0.872727	0	Absent
5-GE072-T1	0	0.218182	0	Absent
5-GE074-T1	0.254545	0.963636	0	Absent
5-GE075-T1	0.818182	0.290909	0	Absent
5-GE076-T1	0.472727	2.21818	0	Absent
5-GE076-T2	0.509091	1.92727	0	Absent
5-GE077-T1	0.309091	1.03636	0	Absent
5-GE078-T1	0.490909	1.27273	0	Absent
5-GE082-T1	0.290909	0.4	0	Absent
5-GE083-T1	0.327273	0.309091	0	Absent
5-GE085-T1	0.436364	1.45455	0	Absent
5-GE086-T1	0.163636	0.127273	0	Absent
5-GE087-T1	0.127273	0.6	0	Absent
5-GE089-T1	0.254545	0.218182	0.0727273	Absent
5-GE090-T1	0.363636	0.581818	0	Absent
5-GE092-T1	0	0.2	0	Absent
5-GE093-T1	0.236364	0.218182	0.0909091	Absent
5-GE095-T1	0	0.327273	0.0727273	Absent
5-GE096-T1	0.2	0.418182	0	Absent
5-GE096-T2	0.163636	0.2	0	Absent
5-GE096-T3	0.781818	1.54545	0	Absent
5-GE098-T1	0.472727	1.2	0	Absent
5-GE098-T2	0.0909091	0.272727	0	Absent
5-GE099-T1	0	0.181818	0.0727273	Absent
5-GE100-T1	0.945455	1.18182	0	Absent
5-GE101-T1	0.763636	0.454545	0	Absent
5-GE102-T1	0.418182	0.654545	0.0909091	Absent
5-GE103-T1	0.6	1.03636	0	Absent
5-GE105-T1	1	2.94545	0	Absent
5-GE105-T2	1.07273	1.23636	0	Absent
5-GE107-T1	0.418182	0.509091	0	Absent
5-NB011-T1	0.145455	0	0	Absent
5-NB013-T1	2.32727	3.4	0	Absent
5-NB015-T1	9.03636	16.3818	0	Absent
5-NB016-T1	9.94545	33.3273	0	Absent
5-NB017-T1	0	0.563636	0	Absent
5-NB018-T1	0.963636	1.78182	0	Absent
5-PT001-T1	12.9818	16.2545	0	Absent
5-PT002-T1	1.8	6.69091	0	Absent
5-PT003-T1	1.36364	2.21818	0	Absent
5-PT004-T1	1.05455	1.63636	0	Absent
5-PT006-T1	0	0.254545	0	Absent
5-PT006-T2	0	0.127273	0	Absent
5-PT007-T1	7.41818	11.4182	0	Absent
5-PT009-T1	0.854545	4.45455	0	Absent
5-PT009-T2	0.963636	5.09091	0	Absent
5-PT010-T1	12.4	26.0909	0	Absent
5-PT010-T2	1.14545	5.78182	1.45455	Absent
5-PT011-T1	4.90909	14.5455	0	Absent
5-PT013-T1	8.23636	12.1273	0	Absent
5-PT014-T1	5.23636	7.89091	0	Absent
5-PT016-T1	5.87273	7.23636	0	Absent
5-PT017-T1	3.43636	6.92727	0	Absent
5-PT018-T1	0.854545	2.23636	0	Absent
5-PT019-T1	2.92727	5.72727	0	Absent
5-PT020-T2	1.58182	2.27273	0	Absent
5-PT021-T1	1.27273	2.38182	0	Absent
5-PT021-T2	10.3818	18.8364	0	Absent
5-PT022-T1	1.61818	2.70909	0	Absent
5-PT024-T2	0.981818	1.27273	0	Absent
5-PT025-T1	2.89091	3.87273	0	Absent
5-PT026-T1	1.47273	2.14545	0	Absent
5-PT028-T1	1.76364	2.25455	0	Absent
5-PT031-T1	3.43636	6.69091	0	Absent
5-PT032-T1	8.41818	14.9455	0	Absent
5-PT034-T1	8.14545	13.9273	0	Absent
5-PT035-T1	21.3636	57.4	0	Absent
5-PT036-T1	24.8545	32.9455	0	Absent
5-PT037-T1	41.1455	90.4909	0	Absent
5-PT038-T1	10.2182	22.5455	0	Absent
5-PT039-T1	1.25455	3.52727	0	Absent
5-PT041-T1	3.98182	8.30909	0	Absent
5-PT042-T1	7.18182	24.5455	0	Absent
5-PT043-T1	0.127273	0.309091	0	Absent
5-PT044-T1	5.98182	14.9818	0	Absent
5-PT045-T1	4.23636	14.1636	0	Absent
5-PT046-T1	17.8182	34.1636	0	Absent
5-PT047-T1	1.4	2.56364	0	Absent
5-PT048-T1	29.8364	59.1091	0	Absent
5-PT049-T1	15.8	41.8182	0	Absent
5-PT050-T1	8.29091	17.2909	0	Absent
5-PT051-T1	6.65455	7.89091	0	Absent
5-PT053-T1	2.61818	6.74545	0	Absent
5-PT054-T1	0	0	0	Absent
5-PT055-T1	12.8182	25.5636	0	Absent
5-RM001-T1	0.0545455	0.4	0	Absent
5-RM006-T1	0.327273	1.45455	0	Absent
5-SE001-T1	0.672727	1.69091	0	Absent
5-ST009-T1	1.34545	2.67273	0	Absent
5-ST010-T1	1.34545	2.01818	0	Absent
5-ST013-T1	0	0	0.0909091	Absent
5-ST014-T1	0.309091	0.690909	0	Absent
5-VS002-T1	6.6	8.49091	0	Absent
5-VS003-T1	5.27273	12.1636	0	Absent
5-VS006-T1	5.58182	13.1818	0	Absent
5-VS007-T1	8.03636	16.5273	0	Absent
5-VS008-T1	10.8364	31.1636	0	Absent
5-VS009-T1	21.4727	32.1273	0	Absent
5-VS009-T2	4.94545	9.36364	0	Absent
5-VS009-T3	5.07273	13.8909	0	Absent
5-VS010-T1	23.8909	47.5091	0	Absent
5-VS011-T1	18.4364	33.4545	0	Absent
5-VS014-T1	1.87273	2.23636	0	Absent
5-VS016-T1	0	0.0545455	0	Absent
5-VS017-T1	38.5636	64.5636	0	Absent
5-VS017-T2	7.90909	31	0	Absent
5-VS018-T1	20.4727	88.3091	0	Absent
5-VS019-T1	1.98182	3.92727	0	Absent
5-VS020-T1	0	0.218182	0	Absent
5-VS022-T1	22.8	34.0545	0	Absent
5-VS027-T1	0	0	0	Absent
5-VS028-T1	14.3273	24.6364	0	Absent
5-VS029-T1	10.4182	29.8182	0	Absent
5-VS030-T1	14.2364	47.8	0	Absent
5-VS031-T1	19.5455	60.4182	0	Absent
5-VS032-T1	0.181818	0.472727	0	Absent
5-VS032-T2	3.07273	4.45455	0	Absent
5-VS033-T1	14.6182	53.0182	0	Absent
5-VS033-T2	1.6	2.78182	0	Absent
5-VS033-T3	1.14545	1.30909	0	Absent
5-VS033-T4	0.981818	1.50909	0	Absent
5-VS034-T2	1.18182	2.72727	0	Absent
5-VS036-T1	17.5273	58.5636	0	Absent
5-VS037-T2	29.3636	71.4909	0	Absent
5-VS037-T3	26.3818	72.5091	0	Absent
5-VS037-T5	4.2	8.2	0	Absent
5-VS037-T7	20.4364	51.9818	0	Absent
5-VS038-T1	16.6727	22.7818	0	Absent
5-VS039-T1	5.07273	7.67273	0	Absent
5-VS042-T1	16.4727	34.2909	0	Absent
5-VS043-T1	8.81818	12.8545	0	Absent
5-VS044-T1	0.454545	0.836364	0	Absent
5-VS045-T1	12.4	32.4364	0	Absent
5-VS046-T1	6.72727	15.8	0	Absent
5-VS049-T1	0	0.0727273	0	Absent
5-VS050-T1	3.30909	7.81818	0	Absent
5-VS052-T1	5.41818	14.3636	0	Absent
5-VS053-T1	0.563636	0.963636	0	Absent
5-VS055-T1	0.327273	0.818182	0	Absent
5-VS056-T1	19.2	37.2364	0	Absent
5-VS057-T1	0.909091	2	0	Absent
5-VS059-T1	0.472727	0.672727	0	Absent
5-VS060-T1	1.01818	1.94545	0	Absent
5-VS061-T1	0	0.163636	0	Absent
5-VS061-T2	1.05455	1.01818	0	Absent
5-VS061-T3	0.127273	0.636364	0	Absent
5-VS061-T4	0.218182	0.418182	0	Absent
5-VS061-T5	0.636364	0.6	0	Absent
5-VS061-T6	0.690909	0.509091	0	Absent
5-VS062-T1	0.6	2.32727	0	Absent
5-VS063-T1	0.109091	0.127273	0	Absent
5-VS064-T1	0.454545	0.672727	0.145455	Absent
5-VS065-T1	0.272727	1.54545	0	Absent
5-VS066-T1	0.8	1.67273	0	Absent
5-VS067-T1	0.4	0.654545	0	Absent
5-VS068-T1	0.254545	0.854545	0	Absent
5-VS069-T1	0.309091	1.81818	0	Absent
5-VS070-T1	0.381818	0.527273	0	Absent
5-VS071-T1	0.327273	0.418182	0	Absent
5-VS072-T1	0.563636	0.563636	0	Absent
5-VS073-T1	0.254545	0.218182	0	Absent
5-VS074-T1	0.927273	1.16364	0	Absent
5-VS075-T1	0.109091	0.381818	0	Absent
5-VS076-T1	0.327273	1.16364	0	Absent
5-VS076-T2	0.4	0.563636	0	Absent
5-VS077-T1	0.636364	1.2	0	Absent
5-VS078-T1	0.709091	1.54545	0	Absent
5-VS080-T1	1.61818	2.21818	0	Absent
5-VS080-T2	0	0.145455	0.0363636	Absent
5-VS081-T1	0	0	0	Absent
5-VS083-T1	0	0.909091	0	Absent
5-VS084-T1	0.709091	0.6	0	Absent
5-VS089-T1	0.127273	0	0	Absent
5-VS090-T11	0.836364	1.67273	0	Absent
5-VS090-T14	0.745455	1.89091	0	Absent
5-VS090-T15	1.21818	2.38182	0	Absent
5-VS090-T16	1.16364	2.70909	0	Absent
5-VS090-T2	1.16364	2.05455	0	Absent
5-VS090-T3	0.545455	1.14545	0	Absent
5-VS090-T5	0	0.545455	0	Absent
5-VS090-T6	0	0.545455	0	Absent
5-VS091-T1	0.290909	1.34545	0	Absent
5-VS091-T2	0.8	1.36364	0	Absent
5-VS092-T1	1	1.30909	0	Absent
5-VS093-T1	1.07273	1.03636	0	Absent
5-VS094-T1	0.836364	4.43636	0	Absent
5-VS095-T1	0.690909	0.709091	0	Absent
5-VS096-T1	0.363636	1.18182	0	Absent
5-VS096-T2	0.363636	0.309091	0	Absent
5-VS096-T3	0.327273	0.6	0	Absent
5-VS097-T1	8.12727	27.4727	0	Absent
5-VS097-T2	0.654545	0.272727	0	Absent
5-VS097-T3	0.454545	0.2	0	Absent
5-VS098-T1	0.709091	1.90909	0	Absent
5-WS001-T2	0.472727	0.618182	0	Absent
5-WS002-T1	0	2.14545	0	Absent
5-WS002-T2	0.709091	1.38182	0	Absent
5-WS006-T1	0.636364	0.654545	0	Absent
5-WS008-T3	2.72727	3.05455	0	Absent
5-WS010-T2	0.418182	0.254545	0	Absent
5-WS010-T4	0	0.345455	0	Absent
5-WS010-T6	0.218182	0.218182	0	Absent
5-WS013-T1	0.490909	0.763636	0	Absent
5-WS013-T2	0	0	0	Absent
5-WS014-T1	0	0.0909091	0.0363636	Absent
5-WS014-T2	0	0.909091	0	Absent
5-WS014-T3	0	0.0727273	0.0363636	Absent

## Sheet: Figure_4b_DBS
Samples	DBS1	ID13
5-GE005-T1	0.218182	Present
5-GE006-T1	0.0727273	Present
5-GE073-T1	0.0363636	Present
5-GE079-T1	0.0909091	Present
5-GE084-T1	0.0545455	Present
5-GE088-T1	0.0181818	Present
5-NB007-T1	1.58182	Present
5-NB008-T1	1.90909	Present
5-PT005-T1	1.18182	Present
5-PT008-T1	1.29091	Present
5-PT008-T2	1.78182	Present
5-PT015-T1	0.6	Present
5-PT019-T2	0.690909	Present
5-PT020-T1	0.218182	Present
5-PT023-T1	1.30909	Present
5-PT023-T2	0.963636	Present
5-PT024-T1	0.527273	Present
5-PT027-T1	0.909091	Present
5-PT029-T1	0.109091	Present
5-PT030-T1	0.0181818	Present
5-PT033-T1	3.10909	Present
5-PT040-T1	0.563636	Present
5-PT052-T1	3.03636	Present
5-ST012-T1	0.0181818	Present
5-VS004-T1	1.41818	Present
5-VS005-T1	1.14545	Present
5-VS013-T1	2.78182	Present
5-VS015-T1	1.96364	Present
5-VS021-T1	7.10909	Present
5-VS023-T1	2.70909	Present
5-VS023-T2	1.63636	Present
5-VS024-T1	2.69091	Present
5-VS026-T1	2.07273	Present
5-VS034-T1	3.56364	Present
5-VS035-T1	2.72727	Present
5-VS037-T1	2.72727	Present
5-VS037-T6	2.56364	Present
5-VS040-T1	0.254545	Present
5-VS041-T1	1.47273	Present
5-VS047-T1	2.52727	Present
5-VS048-T1	0.418182	Present
5-VS051-T1	0.181818	Present
5-VS054-T1	2.63636	Present
5-VS058-T1	0.4	Present
5-VS088-T1	0.0181818	Present
5-WS009-T3	0.236364	Present
5-WS011-T1	0.145455	Present
5-GE002-T1	0.0181818	Absent
5-GE004-T2	0.0545455	Absent
5-GE010-T1	0.0545455	Absent
5-GE011-T1	0.0545455	Absent
5-GE012-T1	0.0727273	Absent
5-GE013-T1	0.0181818	Absent
5-GE014-T1	0.0181818	Absent
5-GE015-T2	0.0727273	Absent
5-GE015-T4	0.0181818	Absent
5-GE016-T1	0.363636	Absent
5-GE017-T1	0.0363636	Absent
5-GE019-T1	0.127273	Absent
5-GE020-T1	0.0181818	Absent
5-GE023-T1	0.0909091	Absent
5-GE025-T1	0.0727273	Absent
5-GE026-T1	0.236364	Absent
5-GE026-T2	0.181818	Absent
5-GE026-T3	0.218182	Absent
5-GE031-T1	0.0181818	Absent
5-GE032-T1	0.163636	Absent
5-GE035-T1	0.0545455	Absent
5-GE036-T1	0.109091	Absent
5-GE038-T1	0.0727273	Absent
5-GE040-T1	0.0363636	Absent
5-GE043-T1	0.127273	Absent
5-GE043-T2	0.0545455	Absent
5-GE045-T1	0.109091	Absent
5-GE049-T1	0.163636	Absent
5-GE049-T2	0.0545455	Absent
5-GE050-T1	0.0909091	Absent
5-GE051-T1	0.163636	Absent
5-GE052-T1	0.0363636	Absent
5-GE052-T2	0.254545	Absent
5-GE055-T1	0.0909091	Absent
5-GE056-T1	0.127273	Absent
5-GE057-T1	0.254545	Absent
5-GE061-T1	0.0363636	Absent
5-GE064-T1	0.0909091	Absent
5-GE067-T1	0.381818	Absent
5-GE069-T1	0.0181818	Absent
5-GE071-T1	0.109091	Absent
5-GE071-T2	0.0363636	Absent
5-GE074-T1	0.0181818	Absent
5-GE075-T1	0.0363636	Absent
5-GE076-T1	0.218182	Absent
5-GE076-T2	0.181818	Absent
5-GE077-T1	0.0545455	Absent
5-GE078-T1	0.109091	Absent
5-GE082-T1	0.0181818	Absent
5-GE085-T1	0.109091	Absent
5-GE087-T1	0.0181818	Absent
5-GE089-T1	0.0363636	Absent
5-GE090-T1	0.0727273	Absent
5-GE093-T1	0.0181818	Absent
5-GE095-T1	0.0181818	Absent
5-GE096-T3	0.0727273	Absent
5-GE098-T1	0.127273	Absent
5-GE099-T1	0.0181818	Absent
5-GE100-T1	0.163636	Absent
5-GE101-T1	0.0363636	Absent
5-GE103-T1	0.0909091	Absent
5-GE105-T1	0.345455	Absent
5-GE105-T2	0.127273	Absent
5-GE107-T1	0.0181818	Absent
5-NB011-T1	0.0181818	Absent
5-NB013-T1	0.254545	Absent
5-NB015-T1	1.07273	Absent
5-NB016-T1	1.98182	Absent
5-NB017-T1	0.0545455	Absent
5-NB018-T1	0.218182	Absent
5-PT001-T1	0.927273	Absent
5-PT002-T1	0.418182	Absent
5-PT003-T1	0.145455	Absent
5-PT004-T1	0.0545455	Absent
5-PT006-T1	0.0181818	Absent
5-PT006-T2	0.0181818	Absent
5-PT007-T1	0.690909	Absent
5-PT009-T1	0.472727	Absent
5-PT009-T2	0.545455	Absent
5-PT010-T1	1.6	Absent
5-PT010-T2	0.181818	Absent
5-PT011-T1	0.763636	Absent
5-PT013-T1	0.8	Absent
5-PT014-T1	0.563636	Absent
5-PT016-T1	0.381818	Absent
5-PT017-T1	0.509091	Absent
5-PT018-T1	0.327273	Absent
5-PT019-T1	0.236364	Absent
5-PT020-T2	0.163636	Absent
5-PT021-T1	0.145455	Absent
5-PT021-T2	1.4	Absent
5-PT022-T1	0.272727	Absent
5-PT024-T2	0.109091	Absent
5-PT025-T1	0.290909	Absent
5-PT026-T1	0.163636	Absent
5-PT028-T1	0.163636	Absent
5-PT031-T1	0.527273	Absent
5-PT032-T1	1.74545	Absent
5-PT034-T1	0.781818	Absent
5-PT035-T1	4.05455	Absent
5-PT036-T1	2.67273	Absent
5-PT037-T1	5.43636	Absent
5-PT038-T1	1.41818	Absent
5-PT039-T1	0.363636	Absent
5-PT041-T1	0.581818	Absent
5-PT042-T1	2.38182	Absent
5-PT043-T1	0.0181818	Absent
5-PT044-T1	0.636364	Absent
5-PT045-T1	1.27273	Absent
5-PT046-T1	3.2	Absent
5-PT047-T1	0.163636	Absent
5-PT048-T1	3.89091	Absent
5-PT049-T1	3.65455	Absent
5-PT050-T1	1.05455	Absent
5-PT051-T1	0.4	Absent
5-PT053-T1	1	Absent
5-PT055-T1	2.27273	Absent
5-RM001-T1	0.0181818	Absent
5-RM006-T1	0.145455	Absent
5-SE001-T1	0.0545455	Absent
5-ST009-T1	0.236364	Absent
5-ST010-T1	0.181818	Absent
5-ST014-T1	0.0727273	Absent
5-VS002-T1	0.472727	Absent
5-VS003-T1	0.927273	Absent
5-VS006-T1	1.07273	Absent
5-VS007-T1	0.909091	Absent
5-VS008-T1	2.8	Absent
5-VS009-T1	2.29091	Absent
5-VS009-T2	0.381818	Absent
5-VS009-T3	0.527273	Absent
5-VS010-T1	2.52727	Absent
5-VS011-T1	1.67273	Absent
5-VS014-T1	0.145455	Absent
5-VS017-T1	3.69091	Absent
5-VS017-T2	1.78182	Absent
5-VS018-T1	5.83636	Absent
5-VS019-T1	0.254545	Absent
5-VS020-T1	0.0181818	Absent
5-VS022-T1	2.23636	Absent
5-VS028-T1	1.61818	Absent
5-VS029-T1	1.89091	Absent
5-VS030-T1	2.90909	Absent
5-VS031-T1	6.69091	Absent
5-VS032-T1	0.0545455	Absent
5-VS032-T2	0.236364	Absent
5-VS033-T1	4.09091	Absent
5-VS033-T2	0.2	Absent
5-VS033-T3	0.0545455	Absent
5-VS033-T4	0.163636	Absent
5-VS034-T2	0.2	Absent
5-VS036-T1	5.54545	Absent
5-VS037-T2	4.67273	Absent
5-VS037-T3	4.94545	Absent
5-VS037-T5	0.709091	Absent
5-VS037-T7	4.07273	Absent
5-VS038-T1	1.30909	Absent
5-VS039-T1	0.2	Absent
5-VS042-T1	1.89091	Absent
5-VS043-T1	0.854545	Absent
5-VS044-T1	0.0363636	Absent
5-VS045-T1	3.47273	Absent
5-VS046-T1	1.23636	Absent
5-VS050-T1	0.527273	Absent
5-VS052-T1	0.872727	Absent
5-VS053-T1	0.2	Absent
5-VS055-T1	0.0363636	Absent
5-VS056-T1	2.38182	Absent
5-VS057-T1	0.127273	Absent
5-VS059-T1	0.0363636	Absent
5-VS060-T1	0.163636	Absent
5-VS061-T2	0.0181818	Absent
5-VS061-T3	0.0363636	Absent
5-VS061-T4	0.0909091	Absent
5-VS061-T5	0.0363636	Absent
5-VS062-T1	0.145455	Absent
5-VS063-T1	0.0181818	Absent
5-VS064-T1	0.0363636	Absent
5-VS065-T1	0.145455	Absent
5-VS066-T1	0.109091	Absent
5-VS067-T1	0.127273	Absent
5-VS068-T1	0.0545455	Absent
5-VS069-T1	0.109091	Absent
5-VS070-T1	0.0363636	Absent
5-VS071-T1	0.0181818	Absent
5-VS072-T1	0.0181818	Absent
5-VS073-T1	0.0181818	Absent
5-VS074-T1	0.145455	Absent
5-VS075-T1	0.0181818	Absent
5-VS076-T1	0.145455	Absent
5-VS076-T2	0.145455	Absent
5-VS077-T1	0.127273	Absent
5-VS078-T1	0.145455	Absent
5-VS080-T1	0.109091	Absent
5-VS083-T1	0.0363636	Absent
5-VS084-T1	0.0727273	Absent
5-VS090-T11	0.145455	Absent
5-VS090-T14	0.145455	Absent
5-VS090-T15	0.181818	Absent
5-VS090-T16	0.181818	Absent
5-VS090-T2	0.236364	Absent
5-VS090-T3	0.163636	Absent
5-VS090-T5	0.0181818	Absent
5-VS090-T6	0.0181818	Absent
5-VS091-T1	0.0545455	Absent
5-VS091-T2	0.0909091	Absent
5-VS092-T1	0.0727273	Absent
5-VS093-T1	0.0363636	Absent
5-VS094-T1	0.381818	Absent
5-VS095-T1	0.0181818	Absent
5-VS096-T1	0.0727273	Absent
5-VS096-T2	0.0181818	Absent
5-VS096-T3	0.0181818	Absent
5-VS097-T1	1.90909	Absent
5-VS097-T2	0.0545455	Absent
5-VS097-T3	0.0363636	Absent
5-VS098-T1	0.181818	Absent
5-WS002-T1	0.163636	Absent
5-WS002-T2	0.0909091	Absent
5-WS006-T1	0.0363636	Absent
5-WS008-T3	0.218182	Absent
5-WS010-T2	0.0727273	Absent
5-WS010-T4	0.0545455	Absent
5-WS010-T6	0.0181818	Absent
5-WS013-T1	0.0363636	Absent
5-WS014-T1	0.0181818	Absent
5-WS014-T2	0.0545455	Absent
5-WS014-T3	0.0181818	Absent

## Sheet: Figure_4c
Samples	sbs_tmb	ID13		Samples	DBS_tmb	ID13		Samples	ID_tmb	ID13
5-GE005-T1	3.10909	Present		5-GE005-T1	0.218182	Present		5-GE005-T1	0.127273	Present
5-GE006-T1	1.87273	Present		5-GE006-T1	0.0727273	Present		5-GE006-T1	0.0363636	Present
5-GE073-T1	1.30909	Present		5-GE073-T1	0.0363636	Present		5-GE073-T1	0.0363636	Present
5-GE079-T1	0.781818	Present		5-GE079-T1	0.0909091	Present		5-GE079-T1	0.0363636	Present
5-GE084-T1	1.2	Present		5-GE084-T1	0.0545455	Present		5-GE084-T1	0.0363636	Present
5-GE088-T1	1.61818	Present		5-GE088-T1	0.0181818	Present		5-GE088-T1	0.0363636	Present
5-NB007-T1	43.7455	Present		5-NB007-T1	1.58182	Present		5-NB007-T1	0.163636	Present
5-NB008-T1	35.6	Present		5-NB008-T1	1.90909	Present		5-NB008-T1	0.418182	Present
5-PT005-T1	21.2364	Present		5-PT005-T1	1.18182	Present		5-PT005-T1	0.109091	Present
5-PT008-T1	37.8182	Present		5-PT008-T1	1.29091	Present		5-PT008-T1	0.363636	Present
5-PT008-T2	45.1636	Present		5-PT008-T2	1.78182	Present		5-PT008-T2	0.418182	Present
5-PT015-T1	18.4364	Present		5-PT015-T1	0.6	Present		5-PT015-T1	0.2	Present
5-PT019-T2	14.7636	Present		5-PT019-T2	0.690909	Present		5-PT019-T2	0.0909091	Present
5-PT020-T1	4.50909	Present		5-PT020-T1	0.218182	Present		5-PT020-T1	0.0363636	Present
5-PT023-T1	20.3455	Present		5-PT023-T1	1.30909	Present		5-PT023-T1	0.0727273	Present
5-PT023-T2	19.3273	Present		5-PT023-T2	0.963636	Present		5-PT023-T2	0.0909091	Present
5-PT024-T1	8.23636	Present		5-PT024-T1	0.527273	Present		5-PT024-T1	0.0545455	Present
5-PT027-T1	19.2727	Present		5-PT027-T1	0.909091	Present		5-PT027-T1	0.145455	Present
5-PT029-T1	3.12727	Present		5-PT029-T1	0.109091	Present		5-PT029-T1	0.163636	Present
5-PT030-T1	0.545455	Present		5-PT030-T1	0.0181818	Present		5-PT030-T1	0.181818	Present
5-PT033-T1	60.8727	Present		5-PT033-T1	3.10909	Present		5-PT033-T1	0.0727273	Present
5-PT040-T1	14.4	Present		5-PT040-T1	0.563636	Present		5-PT040-T1	0.2	Present
5-PT052-T1	58.1455	Present		5-PT052-T1	3.03636	Present		5-PT052-T1	0.145455	Present
5-ST011-T1	0.563636	Present		5-ST012-T1	0.0181818	Present		5-ST011-T1	0.0727273	Present
5-ST012-T1	0.345455	Present		5-VS004-T1	1.41818	Present		5-ST012-T1	0.0363636	Present
5-VS004-T1	25.4364	Present		5-VS005-T1	1.14545	Present		5-VS004-T1	0.236364	Present
5-VS005-T1	26.6182	Present		5-VS013-T1	2.78182	Present		5-VS005-T1	0.181818	Present
5-VS013-T1	62.1455	Present		5-VS015-T1	1.96364	Present		5-VS013-T1	0.2	Present
5-VS015-T1	30.6545	Present		5-VS021-T1	7.10909	Present		5-VS015-T1	0.418182	Present
5-VS021-T1	96.6545	Present		5-VS023-T1	2.70909	Present		5-VS021-T1	0.381818	Present
5-VS023-T1	51.1091	Present		5-VS023-T2	1.63636	Present		5-VS023-T1	0.363636	Present
5-VS023-T2	38.6364	Present		5-VS024-T1	2.69091	Present		5-VS023-T2	0.0909091	Present
5-VS024-T1	75.9818	Present		5-VS026-T1	2.07273	Present		5-VS024-T1	0.272727	Present
5-VS025-T1	0.109091	Present		5-VS034-T1	3.56364	Present		5-VS025-T1	0.0363636	Present
5-VS026-T1	52.8545	Present		5-VS035-T1	2.72727	Present		5-VS026-T1	0.0909091	Present
5-VS034-T1	88.1455	Present		5-VS037-T1	2.72727	Present		5-VS034-T1	0.163636	Present
5-VS035-T1	70.6364	Present		5-VS037-T6	2.56364	Present		5-VS035-T1	0.218182	Present
5-VS037-T1	65.8	Present		5-VS040-T1	0.254545	Present		5-VS037-T1	0.0909091	Present
5-VS037-T4	0.109091	Present		5-VS041-T1	1.47273	Present		5-VS037-T4	0.0545455	Present
5-VS037-T6	54.2545	Present		5-VS047-T1	2.52727	Present		5-VS037-T6	0.0545455	Present
5-VS040-T1	4.49091	Present		5-VS048-T1	0.418182	Present		5-VS040-T1	0.0545455	Present
5-VS041-T1	36.0182	Present		5-VS051-T1	0.181818	Present		5-VS041-T1	0.127273	Present
5-VS047-T1	64.9091	Present		5-VS054-T1	2.63636	Present		5-VS047-T1	0.254545	Present
5-VS048-T1	8.49091	Present		5-VS058-T1	0.4	Present		5-VS048-T1	0.163636	Present
5-VS051-T1	2.43636	Present		5-VS088-T1	0.0181818	Present		5-VS051-T1	0.0545455	Present
5-VS054-T1	42.1273	Present		5-WS009-T3	0.236364	Present		5-VS054-T1	0.254545	Present
5-VS058-T1	13.0909	Present		5-WS011-T1	0.145455	Present		5-VS058-T1	0.2	Present
5-VS088-T1	0.290909	Present		5-GE002-T1	0.0181818	Absent		5-VS088-T1	0.0545455	Present
5-WS009-T3	2.21818	Present		5-GE004-T2	0.0545455	Absent		5-WS009-T3	0.0363636	Present
5-WS011-T1	1.78182	Present		5-GE010-T1	0.0545455	Absent		5-WS011-T1	0.0363636	Present
5-GE002-T1	1.07273	Absent		5-GE011-T1	0.0545455	Absent		5-GE004-T2	0.0181818	Absent
5-GE004-T2	1.45455	Absent		5-GE012-T1	0.0727273	Absent		5-GE012-T1	0.0181818	Absent
5-GE010-T1	1	Absent		5-GE013-T1	0.0181818	Absent		5-GE014-T1	0.0181818	Absent
5-GE011-T1	2.09091	Absent		5-GE014-T1	0.0181818	Absent		5-GE015-T2	0.0181818	Absent
5-GE012-T1	1.4	Absent		5-GE015-T2	0.0727273	Absent		5-GE015-T4	0.0363636	Absent
5-GE013-T1	1.07273	Absent		5-GE015-T4	0.0181818	Absent		5-GE016-T1	0.0363636	Absent
5-GE014-T1	0.745455	Absent		5-GE016-T1	0.363636	Absent		5-GE019-T1	0.0545455	Absent
5-GE015-T2	1.56364	Absent		5-GE017-T1	0.0363636	Absent		5-GE023-T1	0.0181818	Absent
5-GE015-T4	2.2	Absent		5-GE019-T1	0.127273	Absent		5-GE025-T1	0.0545455	Absent
5-GE016-T1	5.49091	Absent		5-GE020-T1	0.0181818	Absent		5-GE029-T1	0.0181818	Absent
5-GE017-T1	1.10909	Absent		5-GE023-T1	0.0909091	Absent		5-GE034-T1	0.0181818	Absent
5-GE019-T1	2.96364	Absent		5-GE025-T1	0.0727273	Absent		5-GE035-T1	0.0181818	Absent
5-GE020-T1	1.41818	Absent		5-GE026-T1	0.236364	Absent		5-GE036-T1	0.0181818	Absent
5-GE023-T1	0.854545	Absent		5-GE026-T2	0.181818	Absent		5-GE038-T1	0.0545455	Absent
5-GE025-T1	1.38182	Absent		5-GE026-T3	0.218182	Absent		5-GE044-T1	0.0727273	Absent
5-GE026-T1	5.50909	Absent		5-GE031-T1	0.0181818	Absent		5-GE045-T1	0.0181818	Absent
5-GE026-T2	2.12727	Absent		5-GE032-T1	0.163636	Absent		5-GE049-T1	0.0363636	Absent
5-GE026-T3	3.01818	Absent		5-GE035-T1	0.0545455	Absent		5-GE052-T1	0.0181818	Absent
5-GE029-T1	0.727273	Absent		5-GE036-T1	0.109091	Absent		5-GE055-T1	0.0181818	Absent
5-GE031-T1	0.709091	Absent		5-GE038-T1	0.0727273	Absent		5-GE057-T1	0.0363636	Absent
5-GE032-T1	3.74545	Absent		5-GE040-T1	0.0363636	Absent		5-GE061-T1	0.0363636	Absent
5-GE034-T1	0.890909	Absent		5-GE043-T1	0.127273	Absent		5-GE067-T1	0.0181818	Absent
5-GE035-T1	1.63636	Absent		5-GE043-T2	0.0545455	Absent		5-GE069-T1	0.0181818	Absent
5-GE036-T1	1.30909	Absent		5-GE045-T1	0.109091	Absent		5-GE072-T1	0.0909091	Absent
5-GE038-T1	2.14545	Absent		5-GE049-T1	0.163636	Absent		5-GE074-T1	0.0181818	Absent
5-GE040-T1	0.945455	Absent		5-GE049-T2	0.0545455	Absent		5-GE075-T1	0.0181818	Absent
5-GE043-T1	1.61818	Absent		5-GE050-T1	0.0909091	Absent		5-GE076-T1	0.0181818	Absent
5-GE043-T2	0.963636	Absent		5-GE051-T1	0.163636	Absent		5-GE077-T1	0.0545455	Absent
5-GE044-T1	0.236364	Absent		5-GE052-T1	0.0363636	Absent		5-GE078-T1	0.0181818	Absent
5-GE045-T1	1.87273	Absent		5-GE052-T2	0.254545	Absent		5-GE082-T1	0.0181818	Absent
5-GE049-T1	3.98182	Absent		5-GE055-T1	0.0909091	Absent		5-GE083-T1	0.0363636	Absent
5-GE049-T2	1.09091	Absent		5-GE056-T1	0.127273	Absent		5-GE085-T1	0.0181818	Absent
5-GE050-T1	0.545455	Absent		5-GE057-T1	0.254545	Absent		5-GE086-T1	0.0909091	Absent
5-GE051-T1	2.29091	Absent		5-GE061-T1	0.0363636	Absent		5-GE087-T1	0.0545455	Absent
5-GE052-T1	0.909091	Absent		5-GE064-T1	0.0909091	Absent		5-GE092-T1	0.0181818	Absent
5-GE052-T2	4.07273	Absent		5-GE067-T1	0.381818	Absent		5-GE093-T1	0.0545455	Absent
5-GE055-T1	1.18182	Absent		5-GE069-T1	0.0181818	Absent		5-GE095-T1	0.0363636	Absent
5-GE056-T1	3.34545	Absent		5-GE071-T1	0.109091	Absent		5-GE096-T1	0.0727273	Absent
5-GE057-T1	2.85455	Absent		5-GE071-T2	0.0363636	Absent		5-GE096-T2	0.0181818	Absent
5-GE061-T1	0.6	Absent		5-GE074-T1	0.0181818	Absent		5-GE096-T3	0.0181818	Absent
5-GE064-T1	1.8	Absent		5-GE075-T1	0.0363636	Absent		5-GE098-T1	0.0545455	Absent
5-GE067-T1	6.29091	Absent		5-GE076-T1	0.218182	Absent		5-GE098-T2	0.0545455	Absent
5-GE069-T1	0.454545	Absent		5-GE076-T2	0.181818	Absent		5-GE100-T1	0.0363636	Absent
5-GE070-T2	0.363636	Absent		5-GE077-T1	0.0545455	Absent		5-GE102-T1	0.0363636	Absent
5-GE071-T1	3.8	Absent		5-GE078-T1	0.109091	Absent		5-GE103-T1	0.0181818	Absent
5-GE071-T2	1.14545	Absent		5-GE082-T1	0.0181818	Absent		5-GE105-T1	0.0363636	Absent
5-GE072-T1	0.454545	Absent		5-GE085-T1	0.109091	Absent		5-GE105-T2	0.0181818	Absent
5-GE074-T1	1.21818	Absent		5-GE087-T1	0.0181818	Absent		5-GE107-T1	0.0363636	Absent
5-GE075-T1	1.12727	Absent		5-GE089-T1	0.0363636	Absent		5-NB011-T1	0.236364	Absent
5-GE076-T1	2.83636	Absent		5-GE090-T1	0.0727273	Absent		5-NB013-T1	0.2	Absent
5-GE076-T2	2.65455	Absent		5-GE093-T1	0.0181818	Absent		5-NB015-T1	0.218182	Absent
5-GE077-T1	1.69091	Absent		5-GE095-T1	0.0181818	Absent		5-NB016-T1	0.145455	Absent
5-GE078-T1	2.05455	Absent		5-GE096-T3	0.0727273	Absent		5-NB017-T1	0.181818	Absent
5-GE082-T1	0.909091	Absent		5-GE098-T1	0.127273	Absent		5-NB018-T1	0.127273	Absent
5-GE083-T1	0.781818	Absent		5-GE099-T1	0.0181818	Absent		5-PT001-T1	0.254545	Absent
5-GE085-T1	2.01818	Absent		5-GE100-T1	0.163636	Absent		5-PT002-T1	0.181818	Absent
5-GE086-T1	0.509091	Absent		5-GE101-T1	0.0363636	Absent		5-PT006-T1	0.0363636	Absent
5-GE087-T1	1.01818	Absent		5-GE103-T1	0.0909091	Absent		5-PT007-T1	0.181818	Absent
5-GE089-T1	0.654545	Absent		5-GE105-T1	0.345455	Absent		5-PT009-T2	0.109091	Absent
5-GE090-T1	1.05455	Absent		5-GE105-T2	0.127273	Absent		5-PT010-T2	0.0727273	Absent
5-GE092-T1	0.363636	Absent		5-GE107-T1	0.0181818	Absent		5-PT011-T1	0.109091	Absent
5-GE093-T1	0.6	Absent		5-NB011-T1	0.0181818	Absent		5-PT013-T1	0.0727273	Absent
5-GE095-T1	0.709091	Absent		5-NB013-T1	0.254545	Absent		5-PT014-T1	0.145455	Absent
5-GE096-T1	0.836364	Absent		5-NB015-T1	1.07273	Absent		5-PT016-T1	0.0545455	Absent
5-GE096-T2	0.381818	Absent		5-NB016-T1	1.98182	Absent		5-PT017-T1	0.0727273	Absent
5-GE096-T3	2.36364	Absent		5-NB017-T1	0.0545455	Absent		5-PT018-T1	0.109091	Absent
5-GE098-T1	2.05455	Absent		5-NB018-T1	0.218182	Absent		5-PT019-T1	0.0363636	Absent
5-GE098-T2	0.4	Absent		5-PT001-T1	0.927273	Absent		5-PT020-T2	0.0181818	Absent
5-GE099-T1	0.490909	Absent		5-PT002-T1	0.418182	Absent		5-PT021-T1	0.0363636	Absent
5-GE100-T1	2.41818	Absent		5-PT003-T1	0.145455	Absent		5-PT021-T2	0.0545455	Absent
5-GE101-T1	1.54545	Absent		5-PT004-T1	0.0545455	Absent		5-PT022-T1	0.0363636	Absent
5-GE102-T1	1.27273	Absent		5-PT006-T1	0.0181818	Absent		5-PT024-T2	0.0545455	Absent
5-GE103-T1	1.69091	Absent		5-PT006-T2	0.0181818	Absent		5-PT025-T1	0.0909091	Absent
5-GE105-T1	4.10909	Absent		5-PT007-T1	0.690909	Absent		5-PT026-T1	0.0363636	Absent
5-GE105-T2	2.87273	Absent		5-PT009-T1	0.472727	Absent		5-PT028-T1	0.109091	Absent
5-GE107-T1	1.25455	Absent		5-PT009-T2	0.545455	Absent		5-PT032-T1	0.363636	Absent
5-NB011-T1	0.927273	Absent		5-PT010-T1	1.6	Absent		5-PT034-T1	0.2	Absent
5-NB013-T1	6.01818	Absent		5-PT010-T2	0.181818	Absent		5-PT035-T1	0.2	Absent
5-NB015-T1	26.4364	Absent		5-PT011-T1	0.763636	Absent		5-PT036-T1	0.290909	Absent
5-NB016-T1	44.8909	Absent		5-PT013-T1	0.8	Absent		5-PT037-T1	0.454545	Absent
5-NB017-T1	1.41818	Absent		5-PT014-T1	0.563636	Absent		5-PT038-T1	0.109091	Absent
5-NB018-T1	3.2	Absent		5-PT016-T1	0.381818	Absent		5-PT039-T1	0.0727273	Absent
5-PT001-T1	30.0364	Absent		5-PT017-T1	0.509091	Absent		5-PT041-T1	0.109091	Absent
5-PT002-T1	9.07273	Absent		5-PT018-T1	0.327273	Absent		5-PT042-T1	0.163636	Absent
5-PT003-T1	3.67273	Absent		5-PT019-T1	0.236364	Absent		5-PT043-T1	0.109091	Absent
5-PT004-T1	2.76364	Absent		5-PT020-T2	0.163636	Absent		5-PT044-T1	0.0909091	Absent
5-PT006-T1	0.454545	Absent		5-PT021-T1	0.145455	Absent		5-PT045-T1	0.0909091	Absent
5-PT006-T2	0.381818	Absent		5-PT021-T2	1.4	Absent		5-PT046-T1	0.254545	Absent
5-PT007-T1	19.3273	Absent		5-PT022-T1	0.272727	Absent		5-PT048-T1	0.290909	Absent
5-PT009-T1	7.34545	Absent		5-PT024-T2	0.109091	Absent		5-PT049-T1	0.254545	Absent
5-PT009-T2	8.41818	Absent		5-PT025-T1	0.290909	Absent		5-PT050-T1	0.0909091	Absent
5-PT010-T1	39.6909	Absent		5-PT026-T1	0.163636	Absent		5-PT051-T1	0.109091	Absent
5-PT010-T2	22.0364	Absent		5-PT028-T1	0.163636	Absent		5-PT053-T1	0.290909	Absent
5-PT011-T1	20.0545	Absent		5-PT031-T1	0.527273	Absent		5-PT055-T1	0.2	Absent
5-PT013-T1	21.2909	Absent		5-PT032-T1	1.74545	Absent		5-RM001-T1	0.0545455	Absent
5-PT014-T1	13.8364	Absent		5-PT034-T1	0.781818	Absent		5-RM006-T1	0.0181818	Absent
5-PT016-T1	13.8182	Absent		5-PT035-T1	4.05455	Absent		5-SE001-T1	0.0181818	Absent
5-PT017-T1	10.7818	Absent		5-PT036-T1	2.67273	Absent		5-ST010-T1	0.0181818	Absent
5-PT018-T1	3.23636	Absent		5-PT037-T1	5.43636	Absent		5-ST013-T1	0.0545455	Absent
5-PT019-T1	9.01818	Absent		5-PT038-T1	1.41818	Absent		5-ST014-T1	0.0727273	Absent
5-PT020-T2	3.98182	Absent		5-PT039-T1	0.363636	Absent		5-VS002-T1	0.127273	Absent
5-PT021-T1	3.65455	Absent		5-PT041-T1	0.581818	Absent		5-VS003-T1	0.145455	Absent
5-PT021-T2	30.3636	Absent		5-PT042-T1	2.38182	Absent		5-VS006-T1	0.145455	Absent
5-PT022-T1	4.58182	Absent		5-PT043-T1	0.0181818	Absent		5-VS007-T1	0.0545455	Absent
5-PT024-T2	2.4	Absent		5-PT044-T1	0.636364	Absent		5-VS008-T1	0.236364	Absent
5-PT025-T1	7.03636	Absent		5-PT045-T1	1.27273	Absent		5-VS009-T1	0.309091	Absent
5-PT026-T1	3.69091	Absent		5-PT046-T1	3.2	Absent		5-VS009-T2	0.0727273	Absent
5-PT028-T1	4.16364	Absent		5-PT047-T1	0.163636	Absent		5-VS009-T3	0.0363636	Absent
5-PT031-T1	10.8727	Absent		5-PT048-T1	3.89091	Absent		5-VS010-T1	0.254545	Absent
5-PT032-T1	24.6182	Absent		5-PT049-T1	3.65455	Absent		5-VS011-T1	0.345455	Absent
5-PT034-T1	22.6364	Absent		5-PT050-T1	1.05455	Absent		5-VS014-T1	0.0363636	Absent
5-PT035-T1	80.5455	Absent		5-PT051-T1	0.4	Absent		5-VS016-T1	0.0181818	Absent
5-PT036-T1	60.0545	Absent		5-PT053-T1	1	Absent		5-VS017-T1	0.581818	Absent
5-PT037-T1	135.691	Absent		5-PT055-T1	2.27273	Absent		5-VS017-T2	0.145455	Absent
5-PT038-T1	33.5091	Absent		5-RM001-T1	0.0181818	Absent		5-VS018-T1	0.254545	Absent
5-PT039-T1	5.32727	Absent		5-RM006-T1	0.145455	Absent		5-VS019-T1	0.109091	Absent
5-PT041-T1	12.8727	Absent		5-SE001-T1	0.0545455	Absent		5-VS022-T1	0.0545455	Absent
5-PT042-T1	33.0182	Absent		5-ST009-T1	0.236364	Absent		5-VS027-T1	0.0545455	Absent
5-PT043-T1	0.781818	Absent		5-ST010-T1	0.181818	Absent		5-VS028-T1	0.0545455	Absent
5-PT044-T1	21.4909	Absent		5-ST014-T1	0.0727273	Absent		5-VS029-T1	0.0727273	Absent
5-PT045-T1	20.4545	Absent		5-VS002-T1	0.472727	Absent		5-VS030-T1	0.145455	Absent
5-PT046-T1	53.5455	Absent		5-VS003-T1	0.927273	Absent		5-VS031-T1	0.563636	Absent
5-PT047-T1	4.10909	Absent		5-VS006-T1	1.07273	Absent		5-VS032-T1	0.0545455	Absent
5-PT048-T1	91.4909	Absent		5-VS007-T1	0.909091	Absent		5-VS032-T2	0.0727273	Absent
5-PT049-T1	59.4364	Absent		5-VS008-T1	2.8	Absent		5-VS033-T1	0.490909	Absent
5-PT050-T1	26.3636	Absent		5-VS009-T1	2.29091	Absent		5-VS036-T1	0.0909091	Absent
5-PT051-T1	15.1273	Absent		5-VS009-T2	0.381818	Absent		5-VS037-T5	0.0181818	Absent
5-PT053-T1	11.2	Absent		5-VS009-T3	0.527273	Absent		5-VS037-T7	0.0909091	Absent
5-PT054-T1	0.218182	Absent		5-VS010-T1	2.52727	Absent		5-VS038-T1	0.145455	Absent
5-PT055-T1	39.3818	Absent		5-VS011-T1	1.67273	Absent		5-VS039-T1	0.0363636	Absent
5-RM001-T1	0.490909	Absent		5-VS014-T1	0.145455	Absent		5-VS042-T1	0.181818	Absent
5-RM006-T1	2	Absent		5-VS017-T1	3.69091	Absent		5-VS043-T1	0.181818	Absent
5-SE001-T1	2.63636	Absent		5-VS017-T2	1.78182	Absent		5-VS045-T1	0.327273	Absent
5-ST009-T1	4.14545	Absent		5-VS018-T1	5.83636	Absent		5-VS046-T1	0.0727273	Absent
5-ST010-T1	3.50909	Absent		5-VS019-T1	0.254545	Absent		5-VS050-T1	0.127273	Absent
5-ST013-T1	0.181818	Absent		5-VS020-T1	0.0181818	Absent		5-VS052-T1	0.109091	Absent
5-ST014-T1	1.12727	Absent		5-VS022-T1	2.23636	Absent		5-VS055-T1	0.181818	Absent
5-VS002-T1	15.5636	Absent		5-VS028-T1	1.61818	Absent		5-VS075-T1	0.0181818	Absent
5-VS003-T1	18.1273	Absent		5-VS029-T1	1.89091	Absent		5-VS076-T2	0.109091	Absent
5-VS006-T1	19.5091	Absent		5-VS030-T1	2.90909	Absent		5-VS080-T2	0.0181818	Absent
5-VS007-T1	25.4182	Absent		5-VS031-T1	6.69091	Absent		5-VS090-T11	0.0363636	Absent
5-VS008-T1	43.7091	Absent		5-VS032-T1	0.0545455	Absent		5-VS090-T2	0.0181818	Absent
5-VS009-T1	55.8182	Absent		5-VS032-T2	0.236364	Absent		5-VS091-T1	0.0181818	Absent
5-VS009-T2	14.8727	Absent		5-VS033-T1	4.09091	Absent		5-VS091-T2	0.0181818	Absent
5-VS009-T3	19.3818	Absent		5-VS033-T2	0.2	Absent		5-VS092-T1	0.0181818	Absent
5-VS010-T1	73.5091	Absent		5-VS033-T3	0.0545455	Absent		5-VS093-T1	0.0363636	Absent
5-VS011-T1	53.4364	Absent		5-VS033-T4	0.163636	Absent		5-VS094-T1	0.0181818	Absent
5-VS014-T1	4.4	Absent		5-VS034-T2	0.2	Absent		5-VS095-T1	0.0363636	Absent
5-VS016-T1	0.218182	Absent		5-VS036-T1	5.54545	Absent		5-VS097-T1	0.381818	Absent
5-VS017-T1	111.055	Absent		5-VS037-T2	4.67273	Absent		5-VS098-T1	0.0181818	Absent
5-VS017-T2	40.1455	Absent		5-VS037-T3	4.94545	Absent		5-WS001-T2	0.0363636	Absent
5-VS018-T1	112.727	Absent		5-VS037-T5	0.709091	Absent		5-WS002-T2	0.0545455	Absent
5-VS019-T1	6.10909	Absent		5-VS037-T7	4.07273	Absent		5-WS008-T3	0.0181818	Absent
5-VS020-T1	0.309091	Absent		5-VS038-T1	1.30909	Absent		5-WS010-T2	0.0181818	Absent
5-VS022-T1	59.0182	Absent		5-VS039-T1	0.2	Absent		5-WS010-T4	0.0363636	Absent
5-VS027-T1	0.727273	Absent		5-VS042-T1	1.89091	Absent
5-VS028-T1	40.7273	Absent		5-VS043-T1	0.854545	Absent
5-VS029-T1	41.4182	Absent		5-VS044-T1	0.0363636	Absent
5-VS030-T1	63.6364	Absent		5-VS045-T1	3.47273	Absent
5-VS031-T1	85.7636	Absent		5-VS046-T1	1.23636	Absent
5-VS032-T1	0.963636	Absent		5-VS050-T1	0.527273	Absent
5-VS032-T2	8.23636	Absent		5-VS052-T1	0.872727	Absent
5-VS033-T1	70.3455	Absent		5-VS053-T1	0.2	Absent
5-VS033-T2	4.74545	Absent		5-VS055-T1	0.0363636	Absent
5-VS033-T3	2.69091	Absent		5-VS056-T1	2.38182	Absent
5-VS033-T4	2.65455	Absent		5-VS057-T1	0.127273	Absent
5-VS034-T2	4.25455	Absent		5-VS059-T1	0.0363636	Absent
5-VS036-T1	78.1273	Absent		5-VS060-T1	0.163636	Absent
5-VS037-T2	104	Absent		5-VS061-T2	0.0181818	Absent
5-VS037-T3	102.891	Absent		5-VS061-T3	0.0363636	Absent
5-VS037-T5	13.3636	Absent		5-VS061-T4	0.0909091	Absent
5-VS037-T7	74.9636	Absent		5-VS061-T5	0.0363636	Absent
5-VS038-T1	40.3091	Absent		5-VS062-T1	0.145455	Absent
5-VS039-T1	13.3273	Absent		5-VS063-T1	0.0181818	Absent
5-VS042-T1	52.4364	Absent		5-VS064-T1	0.0363636	Absent
5-VS043-T1	22.4	Absent		5-VS065-T1	0.145455	Absent
5-VS044-T1	1.32727	Absent		5-VS066-T1	0.109091	Absent
5-VS045-T1	46.6545	Absent		5-VS067-T1	0.127273	Absent
5-VS046-T1	23.8727	Absent		5-VS068-T1	0.0545455	Absent
5-VS049-T1	0.0727273	Absent		5-VS069-T1	0.109091	Absent
5-VS050-T1	11.5818	Absent		5-VS070-T1	0.0363636	Absent
5-VS052-T1	21.2545	Absent		5-VS071-T1	0.0181818	Absent
5-VS053-T1	2.01818	Absent		5-VS072-T1	0.0181818	Absent
5-VS055-T1	2.07273	Absent		5-VS073-T1	0.0181818	Absent
5-VS056-T1	58.4727	Absent		5-VS074-T1	0.145455	Absent
5-VS057-T1	2.98182	Absent		5-VS075-T1	0.0181818	Absent
5-VS059-T1	1.21818	Absent		5-VS076-T1	0.145455	Absent
5-VS060-T1	2.98182	Absent		5-VS076-T2	0.145455	Absent
5-VS061-T1	0.163636	Absent		5-VS077-T1	0.127273	Absent
5-VS061-T2	2.2	Absent		5-VS078-T1	0.145455	Absent
5-VS061-T3	0.763636	Absent		5-VS080-T1	0.109091	Absent
5-VS061-T4	0.672727	Absent		5-VS083-T1	0.0363636	Absent
5-VS061-T5	1.34545	Absent		5-VS084-T1	0.0727273	Absent
5-VS061-T6	1.38182	Absent		5-VS090-T11	0.145455	Absent
5-VS062-T1	3.16364	Absent		5-VS090-T14	0.145455	Absent
5-VS063-T1	0.472727	Absent		5-VS090-T15	0.181818	Absent
5-VS064-T1	1.47273	Absent		5-VS090-T16	0.181818	Absent
5-VS065-T1	1.94545	Absent		5-VS090-T2	0.236364	Absent
5-VS066-T1	2.47273	Absent		5-VS090-T3	0.163636	Absent
5-VS067-T1	1.10909	Absent		5-VS090-T5	0.0181818	Absent
5-VS068-T1	1.16364	Absent		5-VS090-T6	0.0181818	Absent
5-VS069-T1	2.49091	Absent		5-VS091-T1	0.0545455	Absent
5-VS070-T1	0.909091	Absent		5-VS091-T2	0.0909091	Absent
5-VS071-T1	0.8	Absent		5-VS092-T1	0.0727273	Absent
5-VS072-T1	1.30909	Absent		5-VS093-T1	0.0363636	Absent
5-VS073-T1	0.563636	Absent		5-VS094-T1	0.381818	Absent
5-VS074-T1	2.18182	Absent		5-VS095-T1	0.0181818	Absent
5-VS075-T1	0.781818	Absent		5-VS096-T1	0.0727273	Absent
5-VS076-T1	1.6	Absent		5-VS096-T2	0.0181818	Absent
5-VS076-T2	1.36364	Absent		5-VS096-T3	0.0181818	Absent
5-VS077-T1	1.89091	Absent		5-VS097-T1	1.90909	Absent
5-VS078-T1	2.47273	Absent		5-VS097-T2	0.0545455	Absent
5-VS080-T1	4	Absent		5-VS097-T3	0.0363636	Absent
5-VS080-T2	0.327273	Absent		5-VS098-T1	0.181818	Absent
5-VS081-T1	0.0181818	Absent		5-WS002-T1	0.163636	Absent
5-VS083-T1	0.963636	Absent		5-WS002-T2	0.0909091	Absent
5-VS084-T1	1.58182	Absent		5-WS006-T1	0.0363636	Absent
5-VS089-T1	0.145455	Absent		5-WS008-T3	0.218182	Absent
5-VS090-T11	2.61818	Absent		5-WS010-T2	0.0727273	Absent
5-VS090-T14	2.74545	Absent		5-WS010-T4	0.0545455	Absent
5-VS090-T15	3.76364	Absent		5-WS010-T6	0.0181818	Absent
5-VS090-T16	4	Absent		5-WS013-T1	0.0363636	Absent
5-VS090-T2	3.56364	Absent		5-WS014-T1	0.0181818	Absent
5-VS090-T3	1.72727	Absent		5-WS014-T2	0.0545455	Absent
5-VS090-T5	0.636364	Absent		5-WS014-T3	0.0181818	Absent
5-VS090-T6	0.690909	Absent
5-VS091-T1	1.89091	Absent
5-VS091-T2	2.29091	Absent
5-VS092-T1	2.4	Absent
5-VS093-T1	2.10909	Absent
5-VS094-T1	5.41818	Absent
5-VS095-T1	1.6	Absent
5-VS096-T1	1.6	Absent
5-VS096-T2	0.690909	Absent
5-VS096-T3	0.927273	Absent
5-VS097-T1	38.4545	Absent
5-VS097-T2	1.14545	Absent
5-VS097-T3	0.8	Absent
5-VS098-T1	2.87273	Absent
5-WS001-T2	1.41818	Absent
5-WS002-T1	2.23636	Absent
5-WS002-T2	2.2	Absent
5-WS006-T1	1.56364	Absent
5-WS008-T3	6.07273	Absent
5-WS010-T2	0.763636	Absent
5-WS010-T4	0.618182	Absent
5-WS010-T6	0.545455	Absent
5-WS013-T1	1.50909	Absent
5-WS013-T2	0.254545	Absent
5-WS014-T1	0.345455	Absent
5-WS014-T2	1.05455	Absent
5-WS014-T3	0.254545	Absent
