# Supplementary material for: Arsenic is a potent co-mutagen of ultraviolet light
Source: Commun Biol. 2023 Dec 16;6:1273. doi: 10.1038/s42003-023-05659-4 (PMC10725444; doi:10.1038/s42003-023-05659-4)
Supplement: Supplementary file 3 — Supplementary Data 1 [file 42003_2023_5659_MOESM3_ESM.zip › Source_Data/Supplementary_Figure_3.xlsx]

## Sheet: Figure_S3a_SBS
MutationType	SBS96A
A[C>A]A	0.0019741
A[C>A]C	0.00086503
A[C>A]G	0.00011629
A[C>A]T	0.00113474
A[C>G]A	0.00055495
A[C>G]C	0.00016801
A[C>G]G	7.828e-05
A[C>G]T	0.00043534
A[C>T]A	0.0012745
A[C>T]C	0.0150445
A[C>T]G	0.00039063
A[C>T]T	0.0193157
A[T>A]A	0.0101654
A[T>A]C	0.00305585
A[T>A]G	0.00397817
A[T>A]T	0.0159682
A[T>C]A	0.00259703
A[T>C]C	0.00098578
A[T>C]G	0.00157225
A[T>C]T	0.00304896
A[T>G]A	0.00205425
A[T>G]C	0.00086915
A[T>G]G	0.00137171
A[T>G]T	0.00202922
C[C>A]A	0.00302083
C[C>A]C	0.00196541
C[C>A]G	0.00031664
C[C>A]T	0.0090327
C[C>G]A	0.0003579
C[C>G]C	0.00085648
C[C>G]G	0.00012455
C[C>G]T	0.00260782
C[C>T]A	0.0388901
C[C>T]C	0.0550962
C[C>T]G	0.00483004
C[C>T]T	0.125018
C[T>A]A	0.00388681
C[T>A]C	0.00469154
C[T>A]G	0.00234193
C[T>A]T	0.015063
C[T>C]A	0.00535045
C[T>C]C	0.00597651
C[T>C]G	0.00379877
C[T>C]T	0.0275804
C[T>G]A	0.00089051
C[T>G]C	0.00250797
C[T>G]G	0.00097605
C[T>G]T	0.0060497
G[C>A]A	0.00102968
G[C>A]C	0.00042558
G[C>A]G	4.254e-05
G[C>A]T	0.00053289
G[C>G]A	0.00018691
G[C>G]C	0.00042184
G[C>G]G	6.007e-05
G[C>G]T	0.00049792
G[C>T]A	0.00040776
G[C>T]C	0.00893299
G[C>T]G	0.00041707
G[C>T]T	0.0264667
G[T>A]A	0.00130934
G[T>A]C	0.00054362
G[T>A]G	0.00076734
G[T>A]T	0.00144918
G[T>C]A	0.00030335
G[T>C]C	0.00037272
G[T>C]G	0.00035094
G[T>C]T	0.00039308
G[T>G]A	0.00049842
G[T>G]C	0.00056142
G[T>G]G	0.00075312
G[T>G]T	0.00240848
T[C>A]A	0.00351463
T[C>A]C	0.00359533
T[C>A]G	0.00016109
T[C>A]T	0.00744578
T[C>G]A	0.0003102
T[C>G]C	0.00143476
T[C>G]G	0.00010971
T[C>G]T	0.00242667
T[C>T]A	0.09623
T[C>T]C	0.137694
T[C>T]G	0.0251606
T[C>T]T	0.203444
T[T>A]A	0.00429885
T[T>A]C	0.00369661
T[T>A]G	0.00122612
T[T>A]T	0.0193389
T[T>C]A	0.00370121
T[T>C]C	0.00356658
T[T>C]G	0.00219955
T[T>C]T	0.0120253
T[T>G]A	0.00104085
T[T>G]C	0.00204943
T[T>G]G	0.00073931
T[T>G]T	0.00517795

## Sheet: Figure_S3a_DBS
MutationType	DBS78A
AC>CA	0.00091545
AC>CG	6e-08
AC>CT	0.0041029
AC>GA	0.00036174
AC>GG	0.00017688
AC>GT	0.00201037
AC>TA	0.00144059
AC>TG	0.00035817
AC>TT	0.0141127
AT>CA	0.00789764
AT>CC	0.00209433
AT>CG	0.00053232
AT>GA	0.0154202
AT>GC	0.00227383
AT>TA	0.020317
CC>AA	0.00102173
CC>AG	0.00065378
CC>AT	0.0302768
CC>GA	0.00042426
CC>GG	0.00025279
CC>GT	0.00517192
CC>TA	0.0136652
CC>TG	0.00480753
CC>TT	0.404908
CG>AT	6e-08
CG>GC	6e-08
CG>GT	6e-08
CG>TA	0.0015156
CG>TC	0.00055734
CG>TT	0.000535
CT>AA	0.00758238
CT>AC	0.004127
CT>AG	0.00200323
CT>GA	0.0043476
CT>GC	0.0004457
CT>GG	0.00027155
CT>TA	0.194237
CT>TC	0.129877
CT>TG	0.0262686
GC>AA	0.00227831
GC>AG	0.00044033
GC>AT	0.00061002
GC>CA	0.00025727
GC>CG	6e-08
GC>TA	0.00019207
TA>AT	0.00075916
TA>CG	8.133e-05
TA>CT	0.0015701
TA>GC	0.00035193
TA>GG	0.00018939
TA>GT	0.00166653
TC>AA	0.00126375
TC>AG	0.0004448
TC>AT	0.0269411
TC>CA	0.0024712
TC>CG	0.00014563
TC>CT	0.0107582
TC>GA	0.0006511
TC>GG	0.00028405
TC>GT	0.0107421
TG>AA	0.00269091
TG>AC	8.044e-05
TG>AT	0.00269627
TG>CA	0.00438778
TG>CC	0.00010098
TG>CT	0.0031696
TG>GA	0.0014906
TG>GC	7.24e-05
TG>GT	0.00127
TT>AA	0.00446371
TT>AC	0.00133431
TT>AG	0.0005868
TT>CA	0.00414665
TT>CC	0.00255158
TT>CG	0.00018225
TT>GA	0.00097618
TT>GC	0.00156205
TT>GG	0.00117444

## Sheet: Figure_S3a_ID
MutationType	ID83A	ID83B
1:Del:C:0	0.0633356	0.045121
1:Del:C:1	0.0231672	0.022816
1:Del:C:2	0.00897474	0.00801978
1:Del:C:3	0.00359692	0.0139573
1:Del:C:4	0.00227616	0.00379304
1:Del:C:5	0.0082469	0.00300324
1:Del:T:0	0.0401467	0.0325913
1:Del:T:1	0.146375	0.0345838
1:Del:T:2	0.0204648	0.015799
1:Del:T:3	0.0283986	0.0186319
1:Del:T:4	0.0145435	0.00572193
1:Del:T:5	0.0427969	0.00332837
1:Ins:C:0	0.0353925	0.0206139
1:Ins:C:1	0.0119807	0.0184911
1:Ins:C:2	0.00265615	0.00017508
1:Ins:C:3	0.00202866	0.00259174
1:Ins:C:4	0.00049158	0.00424845
1:Ins:C:5	0.0029843	0.00387819
1:Ins:T:0	0.0842276	0.0336751
1:Ins:T:1	0.0213479	0.025095
1:Ins:T:2	0.0201154	0.0137043
1:Ins:T:3	0.0109897	0.0105603
1:Ins:T:4	0.00501823	0.0115448
1:Ins:T:5	0.0302436	0.0566708
2:Del:R:0	0.0227828	0.0180971
2:Del:R:1	0.0078527	0.0123966
2:Del:R:2	0.00370506	0.00121818
2:Del:R:3	0.00083577	0.00013289
2:Del:R:4	0.00058403	0.00039971
2:Del:R:5	0.0672722	0.259598
3:Del:R:0	0.00749013	0.00336621
3:Del:R:1	0.00574537	0.00799802
3:Del:R:2	1.9e-07	7.7e-07
3:Del:R:3	1.9e-07	7.7e-07
3:Del:R:4	1.9e-07	7.7e-07
3:Del:R:5	0.0064942	0.00755253
4:Del:R:0	0.00230878	0.0131827
4:Del:R:1	0.00085524	0.00140362
4:Del:R:2	0.00184324	0.00139374
4:Del:R:3	0.00090347	0.00012296
4:Del:R:4	5.6e-05	0.00338986
4:Del:R:5	0.00033674	0.00415286
5:Del:R:0	0.0178211	0.00803187
5:Del:R:1	0.00181964	0.00135694
5:Del:R:2	0.00147665	0.0006541
5:Del:R:3	1.9e-07	7.7e-07
5:Del:R:4	1.9e-07	7.7e-07
5:Del:R:5	1.9e-07	7.7e-07
2:Ins:R:0	0.0557404	0.0462501
2:Ins:R:1	0.00521155	0.0109216
2:Ins:R:2	0.00450691	0.00340088
2:Ins:R:3	0.00241118	0.00699081
2:Ins:R:4	0.00090182	6.899e-05
2:Ins:R:5	0.00902245	0.0243258
3:Ins:R:0	0.0100327	0.00531132
3:Ins:R:1	0.00150588	0.00037465
3:Ins:R:2	0.00106729	0.00295387
3:Ins:R:3	1.9e-07	7.7e-07
3:Ins:R:4	1.9e-07	7.7e-07
3:Ins:R:5	1.9e-07	7.7e-07
4:Ins:R:0	0.0374973	0.0060465
4:Ins:R:1	0.00100761	0.002946
4:Ins:R:2	1.9e-07	7.7e-07
4:Ins:R:3	1.9e-07	7.7e-07
4:Ins:R:4	1.9e-07	7.7e-07
4:Ins:R:5	1.9e-07	7.7e-07
5:Ins:R:0	0.0363122	0.0374799
5:Ins:R:1	0.00626929	0.0058903
5:Ins:R:2	0.00075263	0.00011001
5:Ins:R:3	1.9e-07	7.7e-07
5:Ins:R:4	1.9e-07	7.7e-07
5:Ins:R:5	0.00092549	8.867e-05
2:Del:M:1	0.0134636	0.00702695
3:Del:M:1	0.00357075	0.00315519
3:Del:M:2	0.00134939	0.00719415
4:Del:M:1	0.00060831	0.00685438
4:Del:M:2	0.00083928	5.748e-05
4:Del:M:3	0.00088343	0.00498269
5:Del:M:1	0.00667508	0.0345167
5:Del:M:2	0.00623338	0.0054553
5:Del:M:3	0.00629991	0.0150101
5:Del:M:4	0.00184704	0.00334657
5:Del:M:5	0.00508016	0.00616676

## Sheet: Figure_S3b
SBS_denovo_signature_activity_proportion
	UVR	UVR_iAs
SBS96A	1	1
SBS_denovo_signature_activity_median
	UVR	UVR_iAS
SBS96A	13019	82559
DBS_denovo_signature_activity_proportion
	UVR	UVR_iAs
DBS78A	1	1
DBS_denovo_signature_activity_median
	UVR	UVR_iAS
DBS78A	469	2822
ID_denovo_signature_activity_proportion
	UVR	UVR_iAs
ID83A	0.5	1
ID83B	1	0.666667
ID_denovo_signature_activity_median
	UVR	UVR_iAS
ID83A	53.5	319
ID83B	100	95
