# Supplementary material for: Arsenic is a potent co-mutagen of ultraviolet light
Source: Commun Biol. 2023 Dec 16;6:1273. doi: 10.1038/s42003-023-05659-4 (PMC10725444; doi:10.1038/s42003-023-05659-4)
Supplement: Supplementary file 3 — Supplementary Data 1 [file 42003_2023_5659_MOESM3_ESM.zip › Source_Data/Supplementary_Figure_2.xlsx]

## Sheet: Figure_S2a_SBS
MutationType	SBS96A	SBS96B
A[C>A]A	0.0072352	0.0213707
A[C>A]C	0.00114693	0.0086851
A[C>A]G	0	0.00174742
A[C>A]T	0.00274834	0.00929863
A[C>G]A	0.00083044	0.0110384
A[C>G]C	0.00061088	0.00438672
A[C>G]G	0.00033601	0.00163926
A[C>G]T	0.00215169	0.00629995
A[C>T]A	0.00411776	0.0326066
A[C>T]C	0.0184907	0.00864246
A[C>T]G	0.0016994	0.00906442
A[C>T]T	0.00717127	0.016668
A[T>A]A	0.00903697	0.0125349
A[T>A]C	0.00196152	0.00660435
A[T>A]G	0.00459271	0.00657607
A[T>A]T	0.0359864	0.0123368
A[T>C]A	0.00403397	0.026463
A[T>C]C	0.00233182	0.0100485
A[T>C]G	0.0023673	0.0146826
A[T>C]T	0.00405543	0.0173176
A[T>G]A	0.00319912	0.00529585
A[T>G]C	0.00077097	0.00269809
A[T>G]G	0.00384351	0.00963542
A[T>G]T	0.00184579	0.00776959
C[C>A]A	0.0042703	0.0177554
C[C>A]C	0.00280238	0.00664172
C[C>A]G	0.00036747	0.00347402
C[C>A]T	0.00583808	0.0174777
C[C>G]A	0.00123231	0.00541909
C[C>G]C	0.00037993	0.00453621
C[C>G]G	0.00019275	0.00023305
C[C>G]T	0.00164973	0.00530333
C[C>T]A	0.0474228	0.0139001
C[C>T]C	0.084412	0.00795213
C[C>T]G	0.00739794	0.0113368
C[C>T]T	0.0622268	0.0129168
C[T>A]A	0.00132068	0.00780539
C[T>A]C	0.00297849	0.00939113
C[T>A]G	0.00194236	0.0104828
C[T>A]T	0.00826925	0.00866392
C[T>C]A	0.00281079	0.0079516
C[T>C]C	0.00192079	0.0102256
C[T>C]G	0.00233721	0.0155928
C[T>C]T	0.0157315	0.017751
C[T>G]A	0.00083359	0.00427259
C[T>G]C	0.0010106	0.00298211
C[T>G]G	0.00346373	0.0126134
C[T>G]T	0.00272734	0.00922961
G[C>A]A	0.00208614	0.0127232
G[C>A]C	0.00083963	0.00711494
G[C>A]G	8.156e-05	0.00165723
G[C>A]T	0.00175123	0.0132854
G[C>G]A	0.00063508	0.00269882
G[C>G]C	0.00066666	0.0016141
G[C>G]G	0.00026695	0.00208283
G[C>G]T	0.00097099	0.00310824
G[C>T]A	0.00267917	0.0171555
G[C>T]C	0.0126574	0.00856811
G[C>T]G	0.00213406	0.00856413
G[C>T]T	0.0101444	0.0174693
G[T>A]A	0.00191839	0.00436582
G[T>A]C	0.00098457	0.00215422
G[T>A]G	0.00093318	0.00816842
G[T>A]T	0.0037368	0.00660678
G[T>C]A	0.00143197	0.00783574
G[T>C]C	0.00101064	0.00310316
G[T>C]G	0.00136639	0.00935111
G[T>C]T	0.00168881	0.0147555
G[T>G]A	0.00088348	0.00328775
G[T>G]C	0.00039767	0.00123877
G[T>G]G	0.00231362	0.00615743
G[T>G]T	0.00516725	0.00822745
T[C>A]A	0.00499133	0.0127917
T[C>A]C	0.00651106	0.00736213
T[C>A]G	0.00050112	0.00482226
T[C>A]T	0.00832323	0.0323469
T[C>G]A	0.00088948	0.00927103
T[C>G]C	0.00121164	0.00462979
T[C>G]G	0.00024364	0.00109661
T[C>G]T	0.00355791	0.0139059
T[C>T]A	0.0949033	0.0161015
T[C>T]C	0.194368	0.0158769
T[C>T]G	0.0407334	0.00406882
T[C>T]T	0.103132	0.0312056
T[T>A]A	0.00882111	0.0236859
T[T>A]C	0.0060471	0.00706056
T[T>A]G	0.00347421	0.0115506
T[T>A]T	0.0391979	0.0186508
T[T>C]A	0.00756792	0.0168799
T[T>C]C	0.00314046	0.0108296
T[T>C]G	0.00355233	0.0156706
T[T>C]T	0.00873654	0.0249431
T[T>G]A	0.00356647	0.0109158
T[T>G]C	0.00252929	0.00994252
T[T>G]G	0.00555976	0.0160293
T[T>G]T	0.00759203	0.0217496

## Sheet: Figure_S2a_DBS
MutationType	DBS78A
AC>CA	2.86e-06
AC>CG	2.86e-06
AC>CT	0.00236586
AC>GA	2.86e-06
AC>GG	2.86e-06
AC>GT	0.00823459
AC>TA	0.00766327
AC>TG	2.86e-06
AC>TT	0.0371629
AT>CA	0.00545597
AT>CC	0.00252167
AT>CG	2.86e-06
AT>GA	0.00504049
AT>GC	2.86e-06
AT>TA	0.0234781
CC>AA	0.00766316
CC>AG	0.00267749
CC>AT	0.0361505
CC>GA	2.86e-06
CC>GG	0.00524822
CC>GT	0.00296314
CC>TA	0.0236853
CC>TG	0.00522224
CC>TT	0.488138
CG>AT	2.86e-06
CG>GC	2.86e-06
CG>GT	2.86e-06
CG>TA	2.86e-06
CG>TC	2.86e-06
CG>TT	2.86e-06
CT>AA	0.00753332
CT>AC	0.00239182
CT>AG	2.86e-06
CT>GA	2.86e-06
CT>GC	0.00433936
CT>GG	0.00218408
CT>TA	0.054692
CT>TC	0.0303855
CT>TG	0.00241781
GC>AA	0.0100003
GC>AG	0.00488467
GC>AT	0.00267749
GC>CA	2.86e-06
GC>CG	2.86e-06
GC>TA	2.86e-06
TA>AT	2.86e-06
TA>CG	2.86e-06
TA>CT	0.00262554
TA>GC	2.86e-06
TA>GG	2.86e-06
TA>GT	0.00524821
TC>AA	0.0119998
TC>AG	2.86e-06
TC>AT	0.0359944
TC>CA	0.00449515
TC>CG	2.86e-06
TC>CT	0.00257361
TC>GA	0.00553386
TC>GG	2.86e-06
TC>GT	2.86e-06
TG>AA	0.0126232
TG>AC	2.86e-06
TG>AT	0.0156353
TG>CA	0.0133242
TG>CC	2.86e-06
TG>CT	0.0147524
TG>GA	0.0083643
TG>GC	2.86e-06
TG>GT	0.00527418
TT>AA	0.0242568
TT>AC	2.86e-06
TT>AG	2.86e-06
TT>CA	0.00537806
TT>CC	0.0130909
TT>CG	0.00226199
TT>GA	0.00779312
TT>GC	2.86e-06
TT>GG	0.0235037

## Sheet: Figure_S2a_ID
MutationType	ID83A	ID83B
1:Del:C:0	0.0367392	0.0236391
1:Del:C:1	0.00703687	0.00911669
1:Del:C:2	0.00474442	0.00741964
1:Del:C:3	9.032e-05	0.00229215
1:Del:C:4	0.00656908	0.00112653
1:Del:C:5	0.00592463	0.00212642
1:Del:T:0	0.0231256	0.0260734
1:Del:T:1	0.00550321	0.148244
1:Del:T:2	0.010071	0.0214447
1:Del:T:3	0.0154769	0.0167604
1:Del:T:4	0.0157559	0.00930413
1:Del:T:5	0.135894	0.114288
1:Ins:C:0	0.00719207	0.0177666
1:Ins:C:1	0.0037937	0.00394411
1:Ins:C:2	0.00230951	0.00178264
1:Ins:C:3	1.23e-06	9.6e-07
1:Ins:C:4	0.00038142	0.00193834
1:Ins:C:5	0.00579269	0.00377023
1:Ins:T:0	0.0272403	0.0244033
1:Ins:T:1	0.00570537	0.00590802
1:Ins:T:2	0.00640957	0.0127555
1:Ins:T:3	0.0138521	0.00972432
1:Ins:T:4	0.00569634	0.00321105
1:Ins:T:5	0.0987152	0.065927
2:Del:R:0	0.0178759	0.0114178
2:Del:R:1	0.014358	0.0138669
2:Del:R:2	0.0014955	0.00042144
2:Del:R:3	0.00594339	0.00188997
2:Del:R:4	0.00123327	0.00080672
2:Del:R:5	0.30167	0.222078
3:Del:R:0	0.00252488	0.00134684
3:Del:R:1	0.00497655	0.00515953
3:Del:R:2	1.23e-06	9.6e-07
3:Del:R:3	1.23e-06	9.6e-07
3:Del:R:4	7.3e-07	0.00226044
3:Del:R:5	0.0139408	0.0103279
4:Del:R:0	0.00272582	0.00348414
4:Del:R:1	0.00114864	0.00081546
4:Del:R:2	1.23e-06	9.6e-07
4:Del:R:3	0.00193176	0.00228621
4:Del:R:4	0.00137193	0.00316106
4:Del:R:5	0.00417241	0.00161114
5:Del:R:0	0.00734507	0.00713699
5:Del:R:1	0.00106486	0.00090296
5:Del:R:2	1.23e-06	9.6e-07
5:Del:R:3	1.23e-06	9.6e-07
5:Del:R:4	1.23e-06	9.6e-07
5:Del:R:5	1.23e-06	9.6e-07
2:Ins:R:0	0.0133458	0.0161745
2:Ins:R:1	0.00247775	0.0118936
2:Ins:R:2	0.00139305	0.00282177
2:Ins:R:3	0.0011105	0.00083978
2:Ins:R:4	0.00371478	0.00350651
2:Ins:R:5	0.044249	0.0443375
3:Ins:R:0	0.00290144	0.00483948
3:Ins:R:1	0.00938956	0.00254646
3:Ins:R:2	4.738e-05	0.00235754
3:Ins:R:3	1.23e-06	9.6e-07
3:Ins:R:4	1.23e-06	9.6e-07
3:Ins:R:5	1.23e-06	9.6e-07
4:Ins:R:0	0.0052562	0.0114105
4:Ins:R:1	0.00608717	0.00298697
4:Ins:R:2	1.23e-06	9.6e-07
4:Ins:R:3	1.23e-06	9.6e-07
4:Ins:R:4	0.00023284	0.0017446
4:Ins:R:5	1.23e-06	9.6e-07
5:Ins:R:0	0.00962182	0.0111532
5:Ins:R:1	0.00118248	0.00339319
5:Ins:R:2	1.23e-06	9.6e-07
5:Ins:R:3	1.23e-06	9.6e-07
5:Ins:R:4	1.23e-06	9.6e-07
5:Ins:R:5	1.23e-06	9.6e-07
2:Del:M:1	0.00903496	0.0114536
3:Del:M:1	0.00165981	0.00026773
3:Del:M:2	0.00477191	0.00678468
4:Del:M:1	0.00445623	0.00315205
4:Del:M:2	0.00365108	0.00035119
4:Del:M:3	0.00463845	0.00098209
5:Del:M:1	0.017976	0.0165836
5:Del:M:2	0.00493781	0.00126825
5:Del:M:3	0.0105148	0.00860598
5:Del:M:4	0.00313659	0.00309821
5:Del:M:5	0.00639211	0.00548974

## Sheet: Figure_S2b
SBS_denovo_signature_activity_proportion
	NT	iAs	UVR	UVR_iAs
SBS96A	1	0.666667	1	1
SBS96B	1	1	1	0.666667
SBS_denovo_signature_activity_median
	NT	iAS	UVR	UVR_iAS
SBS96A	41	36	1862	4016
SBS96B	511	557	379.5	390
DBS_denovo_signature_activity_proportion
	NT	iAS	UVR	UVR_iAS
ID83A	71	80	95.5	115
DBS_denovo_signature_activity_median
	NT	iAS	UVR	UVR_iAS
DBS78A	5	6	43.5	93
ID_denovo_signature_activity_proportion
	NT	As	UVR	As+UVR
ID83A	1	1	1	0
ID83B	0.666667	0.333333	1	1
ID_denovo_signature_activity_median
	NT	As	UVR	As+UVR
ID83A	68	75	76.5	0
ID83B	9	9	19	115
