# Supplementary material for: Arsenic is a potent co-mutagen of ultraviolet light
Source: Commun Biol. 2023 Dec 16;6:1273. doi: 10.1038/s42003-023-05659-4 (PMC10725444; doi:10.1038/s42003-023-05659-4)
Supplement: Supplementary file 3 — Supplementary Data 1 [file 42003_2023_5659_MOESM3_ESM.zip › Source_Data/Figure_2.xlsx]

## Sheet: Figure_2b_SBS
MutationType	NT	As	UVR	As+UVR
A[C>A]A	38	31	57	90
A[C>A]C	14	17	10	18
A[C>A]G	2	4	2	0
A[C>A]T	12	21	16	38
A[C>G]A	16	19	18	14
A[C>G]C	8	8	4	10
A[C>G]G	4	2	3	4
A[C>G]T	9	13	14	27
A[C>T]A	46	62	45	63
A[C>T]C	22	15	46	249
A[C>T]G	18	16	6	29
A[C>T]T	31	27	35	98
A[T>A]A	23	23	33	126
A[T>A]C	10	14	10	28
A[T>A]G	6	19	13	66
A[T>A]T	24	24	115	459
A[T>C]A	46	53	26	65
A[T>C]C	19	18	11	35
A[T>C]G	23	31	15	37
A[T>C]T	34	23	32	55
A[T>G]A	7	10	18	39
A[T>G]C	5	5	3	11
A[T>G]G	10	18	26	52
A[T>G]T	11	13	15	27
C[C>A]A	23	32	40	56
C[C>A]C	9	12	19	34
C[C>A]G	5	8	2	7
C[C>A]T	25	36	31	82
C[C>G]A	11	8	9	17
C[C>G]C	11	6	4	6
C[C>G]G	1	0	0	3
C[C>G]T	7	11	12	22
C[C>T]A	29	27	179	572
C[C>T]C	22	24	296	1017
C[C>T]G	17	20	35	96
C[C>T]T	29	31	140	832
C[T>A]A	13	11	15	17
C[T>A]C	15	14	22	38
C[T>A]G	15	18	21	26
C[T>A]T	11	16	49	93
C[T>C]A	18	9	18	37
C[T>C]C	20	14	18	27
C[T>C]G	23	29	24	33
C[T>C]T	30	35	52	212
C[T>G]A	9	6	8	11
C[T>G]C	7	4	5	15
C[T>G]G	18	20	32	43
C[T>G]T	17	16	13	40
G[C>A]A	24	20	21	29
G[C>A]C	12	15	5	15
G[C>A]G	1	5	1	2
G[C>A]T	25	21	18	26
G[C>G]A	3	5	6	9
G[C>G]C	2	4	3	9
G[C>G]G	3	3	3	4
G[C>G]T	9	3	2	15
G[C>T]A	24	31	29	38
G[C>T]C	15	18	39	165
G[C>T]G	18	13	12	31
G[C>T]T	34	30	39	137
G[T>A]A	4	10	12	24
G[T>A]C	3	4	7	12
G[T>A]G	16	9	15	14
G[T>A]T	10	11	23	46
G[T>C]A	13	11	17	18
G[T>C]C	2	8	8	13
G[T>C]G	18	12	17	18
G[T>C]T	23	26	18	28
G[T>G]A	7	5	5	13
G[T>G]C	2	3	1	6
G[T>G]G	9	11	12	32
G[T>G]T	12	14	29	64
T[C>A]A	24	17	39	59
T[C>A]C	11	13	35	79
T[C>A]G	7	9	6	8
T[C>A]T	50	58	63	112
T[C>G]A	11	22	7	17
T[C>G]C	7	9	5	18
T[C>G]G	3	1	1	4
T[C>G]T	27	24	18	51
T[C>T]A	35	35	404	1083
T[C>T]C	53	34	805	2217
T[C>T]G	8	12	156	482
T[C>T]T	67	68	257	1369
T[T>A]A	38	35	71	105
T[T>A]C	8	13	45	61
T[T>A]G	19	16	28	45
T[T>A]T	27	33	247	396
T[T>C]A	25	26	61	84
T[T>C]C	19	17	24	42
T[T>C]G	25	26	29	49
T[T>C]T	43	37	66	106
T[T>G]A	18	14	36	39
T[T>G]C	15	18	19	35
T[T>G]G	24	25	51	64
T[T>G]T	39	33	51	98
Total	1715	1780	4483	12367

## Sheet: Figure_2b_DBS
MutationType	NT	As	UVR	As+UVR
AC>CA	0	0	0	0
AC>CG	0	0	0	0
AC>CT	0	0	0	1
AC>GA	0	0	0	0
AC>GG	0	0	0	0
AC>GT	0	0	0	3
AC>TA	2	0	0	1
AC>TG	0	0	0	0
AC>TT	1	0	4	9
AT>CA	0	0	1	1
AT>CC	0	0	0	1
AT>CG	0	0	0	0
AT>GA	0	1	0	1
AT>GC	0	0	0	0
AT>TA	0	0	1	8
CC>AA	0	0	1	2
CC>AG	0	1	0	0
CC>AT	0	0	4	10
CC>GA	0	0	0	0
CC>GG	0	1	1	0
CC>GT	0	0	0	1
CC>TA	0	1	1	7
CC>TG	1	0	0	1
CC>TT	1	0	42	144
CG>AT	0	0	0	0
CG>GC	0	0	0	0
CG>GT	0	0	0	0
CG>TA	0	0	0	0
CG>TC	0	0	0	0
CG>TT	0	0	0	0
CT>AA	1	0	2	0
CT>AC	0	0	1	0
CT>AG	0	0	0	0
CT>GA	0	0	0	0
CT>GC	0	0	0	2
CT>GG	0	1	0	0
CT>TA	0	0	6	15
CT>TC	0	0	2	10
CT>TG	0	0	1	0
GC>AA	0	1	0	3
GC>AG	1	0	1	0
GC>AT	0	0	0	1
GC>CA	0	0	0	0
GC>CG	0	0	0	0
GC>TA	0	0	0	0
TA>AT	0	0	0	0
TA>CG	0	0	0	0
TA>CT	0	1	0	0
TA>GC	0	0	0	0
TA>GG	0	0	0	0
TA>GT	0	0	1	1
TC>AA	0	1	2	2
TC>AG	0	0	0	0
TC>AT	0	1	3	10
TC>CA	1	0	0	1
TC>CG	0	0	0	0
TC>CT	0	0	0	1
TC>GA	1	1	0	0
TC>GG	0	0	0	0
TC>GT	0	0	0	0
TG>AA	0	0	0	5
TG>AC	0	0	0	0
TG>AT	1	0	2	3
TG>CA	0	0	0	5
TG>CC	0	0	0	0
TG>CT	0	0	1	5
TG>GA	1	1	0	1
TG>GC	0	0	0	0
TG>GT	0	0	2	0
TT>AA	0	1	5	3
TT>AC	0	0	0	0
TT>AG	0	0	0	0
TT>CA	0	1	1	0
TT>CC	0	0	0	5
TT>CG	0	0	0	1
TT>GA	0	0	2	1
TT>GC	0	0	0	0
TT>GG	2	3	0	4
Total	13	16	87	269

## Sheet: Figure_2b_ID
MutationType	NT	As	UVR	As+UVR
1:Del:C:0	6	12	3	9
1:Del:C:1	1	2	2	3
1:Del:C:2	1	2	1	2
1:Del:C:3	0	0	0	1
1:Del:C:4	0	3	1	0
1:Del:C:5	1	2	0	1
1:Del:T:0	5	4	5	10
1:Del:T:1	3	2	5	60
1:Del:T:2	2	3	2	8
1:Del:T:3	3	3	5	5
1:Del:T:4	6	3	1	3
1:Del:T:5	35	30	24	37
1:Ins:C:0	2	1	3	6
1:Ins:C:1	1	0	2	1
1:Ins:C:2	0	1	1	0
1:Ins:C:3	0	0	0	0
1:Ins:C:4	0	0	0	1
1:Ins:C:5	1	2	0	2
1:Ins:T:0	8	2	10	6
1:Ins:T:1	0	1	4	1
1:Ins:T:2	2	1	2	5
1:Ins:T:3	3	3	4	2
1:Ins:T:4	0	2	1	1
1:Ins:T:5	20	24	18	22
2:Del:R:0	5	3	1	5
2:Del:R:1	3	4	3	4
2:Del:R:2	1	0	0	0
2:Del:R:3	3	0	1	0
2:Del:R:4	0	0	1	0
2:Del:R:5	68	75	49	74
3:Del:R:0	0	1	1	0
3:Del:R:1	0	2	1	2
3:Del:R:2	0	0	0	0
3:Del:R:3	0	0	0	0
3:Del:R:4	0	0	0	1
3:Del:R:5	4	5	0	3
4:Del:R:0	2	0	0	1
4:Del:R:1	0	1	0	0
4:Del:R:2	0	0	0	0
4:Del:R:3	1	0	0	1
4:Del:R:4	0	0	1	1
4:Del:R:5	1	1	1	0
5:Del:R:0	3	1	1	3
5:Del:R:1	0	0	1	0
5:Del:R:2	0	0	0	0
5:Del:R:3	0	0	0	0
5:Del:R:4	0	0	0	0
5:Del:R:5	0	0	0	0
2:Ins:R:0	4	2	4	5
2:Ins:R:1	1	0	2	4
2:Ins:R:2	1	0	0	1
2:Ins:R:3	0	1	0	0
2:Ins:R:4	1	1	1	1
2:Ins:R:5	9	14	6	16
3:Ins:R:0	0	1	1	2
3:Ins:R:1	1	4	0	1
3:Ins:R:2	0	0	0	1
3:Ins:R:3	0	0	0	0
3:Ins:R:4	0	0	0	0
3:Ins:R:5	0	0	0	0
4:Ins:R:0	1	1	2	4
4:Ins:R:1	3	1	0	1
4:Ins:R:2	0	0	0	0
4:Ins:R:3	0	0	0	0
4:Ins:R:4	0	0	0	1
4:Ins:R:5	0	0	0	0
5:Ins:R:0	2	3	1	4
5:Ins:R:1	0	0	1	1
5:Ins:R:2	0	0	0	0
5:Ins:R:3	0	0	0	0
5:Ins:R:4	0	0	0	0
5:Ins:R:5	0	0	0	0
2:Del:M:1	1	2	4	3
3:Del:M:1	1	0	0	0
3:Del:M:2	1	1	2	2
4:Del:M:1	0	1	2	1
4:Del:M:2	1	1	0	0
4:Del:M:3	2	1	0	0
5:Del:M:1	4	2	7	4
5:Del:M:2	1	2	0	0
5:Del:M:3	2	2	3	3
5:Del:M:4	1	1	0	1
5:Del:M:5	2	2	0	2
Total	230	239	191	339
