# Supplementary material for: Arsenic is a potent co-mutagen of ultraviolet light
Source: Commun Biol. 2023 Dec 16;6:1273. doi: 10.1038/s42003-023-05659-4 (PMC10725444; doi:10.1038/s42003-023-05659-4)
Supplement: Supplementary file 3 — Supplementary Data 1 [file 42003_2023_5659_MOESM3_ESM.zip › Source_Data/Figure_3.xlsx]

## Sheet: Figure_3b_SBS
MutationType	UVR	As+UVR
A[C>A]A	126	456
A[C>A]C	56	203
A[C>A]G	8	25
A[C>A]T	60	293
A[C>G]A	56	77
A[C>G]C	11	37
A[C>G]G	6	17
A[C>G]T	36	82
A[C>T]A	103	232
A[C>T]C	892	3617
A[C>T]G	32	75
A[C>T]T	1036	4911
A[T>A]A	578	2547
A[T>A]C	174	762
A[T>A]G	211	1023
A[T>A]T	879	4054
A[T>C]A	165	603
A[T>C]C	68	217
A[T>C]G	100	368
A[T>C]T	187	730
A[T>G]A	127	486
A[T>G]C	49	224
A[T>G]G	90	312
A[T>G]T	120	500
C[C>A]A	182	736
C[C>A]C	97	528
C[C>A]G	18	78
C[C>A]T	492	2338
C[C>G]A	28	71
C[C>G]C	49	217
C[C>G]G	8	29
C[C>G]T	141	673
C[C>T]A	2157	9799
C[C>T]C	3009	14020
C[C>T]G	287	1174
C[C>T]T	6650	32213
C[T>A]A	228	950
C[T>A]C	295	1109
C[T>A]G	125	609
C[T>A]T	820	3890
C[T>C]A	303	1347
C[T>C]C	353	1462
C[T>C]G	224	936
C[T>C]T	1491	7126
C[T>G]A	49	229
C[T>G]C	147	628
C[T>G]G	63	230
C[T>G]T	317	1595
G[C>A]A	61	248
G[C>A]C	29	92
G[C>A]G	4	6
G[C>A]T	36	119
G[C>G]A	17	30
G[C>G]C	28	97
G[C>G]G	5	11
G[C>G]T	38	99
G[C>T]A	34	76
G[C>T]C	541	2132
G[C>T]G	36	70
G[C>T]T	1516	6529
G[T>A]A	79	314
G[T>A]C	26	149
G[T>A]G	54	166
G[T>A]T	91	335
G[T>C]A	27	52
G[T>C]C	27	81
G[T>C]G	28	70
G[T>C]T	22	101
G[T>G]A	26	128
G[T>G]C	35	132
G[T>G]G	54	157
G[T>G]T	141	588
T[C>A]A	206	868
T[C>A]C	209	891
T[C>A]G	12	34
T[C>A]T	440	1830
T[C>G]A	24	61
T[C>G]C	93	329
T[C>G]G	9	20
T[C>G]T	153	568
T[C>T]A	5590	23562
T[C>T]C	7985	33876
T[C>T]G	1427	6253
T[C>T]T	11354	51064
T[T>A]A	262	1044
T[T>A]C	199	964
T[T>A]G	77	294
T[T>A]T	1026	5087
T[T>C]A	225	889
T[T>C]C	200	907
T[T>C]G	151	487
T[T>C]T	680	3039
T[T>G]A	53	280
T[T>G]C	115	517
T[T>G]G	39	193
T[T>G]T	304	1289
Total	56491	249966

## Sheet: Figure_3b_DBS
MutationType	UVR	As+UVR
AC>CA	3	7
AC>CG	0	0
AC>CT	3	44
AC>GA	1	3
AC>GG	1	1
AC>GT	7	15
AC>TA	6	10
AC>TG	1	3
AC>TT	32	126
AT>CA	22	67
AT>CC	3	20
AT>CG	2	4
AT>GA	29	142
AT>GC	6	20
AT>TA	33	193
CC>AA	2	10
CC>AG	2	6
CC>AT	41	298
CC>GA	1	4
CC>GG	2	1
CC>GT	9	49
CC>TA	33	119
CC>TG	18	36
CC>TT	816	3711
CG>AT	0	0
CG>GC	0	0
CG>GT	0	0
CG>TA	5	12
CG>TC	1	5
CG>TT	0	6
CT>AA	17	68
CT>AC	8	39
CT>AG	7	15
CT>GA	7	41
CT>GC	0	5
CT>GG	1	2
CT>TA	405	1775
CT>TC	255	1195
CT>TG	53	244
GC>AA	3	24
GC>AG	1	4
GC>AT	3	4
GC>CA	0	3
GC>CG	0	0
GC>TA	1	1
TA>AT	2	7
TA>CG	1	0
TA>CT	0	18
TA>GC	0	4
TA>GG	0	2
TA>GT	5	14
TC>AA	3	11
TC>AG	2	3
TC>AT	57	245
TC>CA	6	21
TC>CG	0	2
TC>CT	20	101
TC>GA	1	6
TC>GG	0	3
TC>GT	25	96
TG>AA	5	25
TG>AC	0	1
TG>AT	5	25
TG>CA	14	36
TG>CC	0	1
TG>CT	7	28
TG>GA	3	14
TG>GC	1	0
TG>GT	4	10
TT>AA	4	46
TT>AC	3	11
TT>AG	2	5
TT>CA	11	36
TT>CC	5	24
TT>CG	0	2
TT>GA	1	10
TT>GC	2	15
TT>GG	8	6
Total	2037	9160

## Sheet: Figure_3b_ID
MutationType	UVR	As+UVR
1:Del:C:0	26	76
1:Del:C:1	13	27
1:Del:C:2	4	11
1:Del:C:3	6	7
1:Del:C:4	2	3
1:Del:C:5	2	9
1:Del:T:0	18	49
1:Del:T:1	26	163
1:Del:T:2	10	23
1:Del:T:3	10	35
1:Del:T:4	3	17
1:Del:T:5	5	45
1:Ins:C:0	13	41
1:Ins:C:1	10	15
1:Ins:C:2	0	3
1:Ins:C:3	1	3
1:Ins:C:4	2	1
1:Ins:C:5	2	4
1:Ins:T:0	20	97
1:Ins:T:1	14	27
1:Ins:T:2	9	23
1:Ins:T:3	5	14
1:Ins:T:4	6	7
1:Ins:T:5	29	41
2:Del:R:0	10	27
2:Del:R:1	7	11
2:Del:R:2	1	4
2:Del:R:3	0	1
2:Del:R:4	0	1
2:Del:R:5	119	120
3:Del:R:0	3	7
3:Del:R:1	5	6
3:Del:R:2	0	0
3:Del:R:3	0	0
3:Del:R:4	0	0
3:Del:R:5	5	7
4:Del:R:0	6	4
4:Del:R:1	1	1
4:Del:R:2	1	2
4:Del:R:3	0	1
4:Del:R:4	2	0
4:Del:R:5	2	1
5:Del:R:0	6	18
5:Del:R:1	1	2
5:Del:R:2	0	2
5:Del:R:3	0	0
5:Del:R:4	0	0
5:Del:R:5	0	0
2:Ins:R:0	23	69
2:Ins:R:1	6	7
2:Ins:R:2	2	5
2:Ins:R:3	4	3
2:Ins:R:4	0	1
2:Ins:R:5	13	13
3:Ins:R:0	3	12
3:Ins:R:1	0	2
3:Ins:R:2	2	1
3:Ins:R:3	0	0
3:Ins:R:4	0	0
3:Ins:R:5	0	0
4:Ins:R:0	6	42
4:Ins:R:1	1	2
4:Ins:R:2	0	0
4:Ins:R:3	0	0
4:Ins:R:4	0	0
4:Ins:R:5	0	0
5:Ins:R:0	20	44
5:Ins:R:1	2	9
5:Ins:R:2	0	1
5:Ins:R:3	0	0
5:Ins:R:4	0	0
5:Ins:R:5	0	1
2:Del:M:1	5	15
3:Del:M:1	2	4
3:Del:M:2	4	2
4:Del:M:1	3	2
4:Del:M:2	0	1
4:Del:M:3	2	2
5:Del:M:1	17	12
5:Del:M:2	3	8
5:Del:M:3	8	8
5:Del:M:4	2	2
5:Del:M:5	3	6
Total	536	1230
