# Supplementary material for: Arsenic is a potent co-mutagen of ultraviolet light
Source: Commun Biol. 2023 Dec 16;6:1273. doi: 10.1038/s42003-023-05659-4 (PMC10725444; doi:10.1038/s42003-023-05659-4)
Supplement: Supplementary file 3 — Supplementary Data 1 [file 42003_2023_5659_MOESM3_ESM.zip › Source_Data/Supplementary_Figure_4.xlsx]

## Sheet: Figure_4a_SBS
MutationType	Melanoma_SBS96_ID13_Total	Melanoma_SBS96_noID13_Total
A[C>A]A	14945	4818
A[C>A]C	7642	3255
A[C>A]G	1415	497
A[C>A]T	9624	3235
C[C>A]A	31818	13872
C[C>A]C	11216	4378
C[C>A]G	4588	1892
C[C>A]T	25495	8927
G[C>A]A	6622	3331
G[C>A]C	3456	1947
G[C>A]G	701	415
G[C>A]T	3815	2573
T[C>A]A	20474	5735
T[C>A]C	24708	4648
T[C>A]G	1879	586
T[C>A]T	24812	7952
A[C>G]A	7127	3388
A[C>G]C	4632	2234
A[C>G]G	2428	664
A[C>G]T	9042	3231
C[C>G]A	4660	1771
C[C>G]C	5401	1691
C[C>G]G	3734	647
C[C>G]T	8596	2431
G[C>G]A	2331	1420
G[C>G]C	4022	1661
G[C>G]G	1535	360
G[C>G]T	5170	1701
T[C>G]A	7441	4499
T[C>G]C	10690	3433
T[C>G]G	2208	515
T[C>G]T	20756	7791
A[C>T]A	15867	7514
A[C>T]C	200008	17692
A[C>T]G	11060	8972
A[C>T]T	95338	10584
C[C>T]A	628787	50019
C[C>T]C	780060	62644
C[C>T]G	89556	12028
C[C>T]T	684682	52776
G[C>T]A	10156	5986
G[C>T]C	130083	13868
G[C>T]G	8997	8119
G[C>T]T	145619	14137
T[C>T]A	1832344	132384
T[C>T]C	3105108	232129
T[C>T]G	644699	50899
T[C>T]T	1161383	87222
A[T>A]A	41342	4997
A[T>A]C	12088	2451
A[T>A]G	14863	2711
A[T>A]T	102066	9946
C[T>A]A	9235	1878
C[T>A]C	12727	2115
C[T>A]G	7380	1961
C[T>A]T	27140	3408
G[T>A]A	8095	1469
G[T>A]C	4501	1086
G[T>A]G	6841	1565
G[T>A]T	15624	2185
T[T>A]A	30908	5433
T[T>A]C	21091	2266
T[T>A]G	11378	1662
T[T>A]T	147756	9256
A[T>C]A	22136	6520
A[T>C]C	7702	2516
A[T>C]G	14566	3934
A[T>C]T	33186	6747
C[T>C]A	18298	3687
C[T>C]C	11185	3473
C[T>C]G	9879	3165
C[T>C]T	72120	7903
G[T>C]A	8504	4039
G[T>C]C	5145	2620
G[T>C]G	7492	2811
G[T>C]T	114700	13715
T[T>C]A	69314	8485
T[T>C]C	26789	5062
T[T>C]G	26104	3865
T[T>C]T	65035	7732
A[T>G]A	13646	2227
A[T>G]C	7790	1139
A[T>G]G	15077	3387
A[T>G]T	14469	2765
C[T>G]A	4643	1070
C[T>G]C	7708	1383
C[T>G]G	11843	2566
C[T>G]T	23321	6152
G[T>G]A	3591	858
G[T>G]C	3523	742
G[T>G]G	19309	4118
G[T>G]T	25554	3526
T[T>G]A	16985	2460
T[T>G]C	14221	1691
T[T>G]G	13933	2455
T[T>G]T	46491	6432
Total	11064024	1056105

## Sheet: Figure_4a_DBS
MutationType	Melanoma_DBS78_ID13_Total	Melanoma_DBS78_noID13_Total
AC>CA	200	11
AC>CG	27	1
AC>CT	1018	92
AC>GA	120	23
AC>GG	28	9
AC>GT	652	60
AC>TA	370	37
AC>TG	71	7
AC>TT	5150	441
AT>CA	179	23
AT>CC	99	4
AT>CG	14	2
AT>GA	514	30
AT>GC	82	5
AT>TA	691	47
CC>AA	734	135
CC>AG	224	36
CC>AT	7436	486
CC>GA	123	25
CC>GG	56	16
CC>GT	2331	196
CC>TA	3694	250
CC>TG	988	107
CC>TT	152773	11275
CG>AT	7	2
CG>GC	2	1
CG>GT	8	4
CG>TA	150	2
CG>TC	13	3
CG>TT	72	9
CT>AA	417	33
CT>AC	267	25
CT>AG	102	17
CT>GA	149	9
CT>GC	142	18
CT>GG	37	6
CT>TA	5141	283
CT>TC	3546	234
CT>TG	1067	83
GC>AA	569	88
GC>AG	153	51
GC>AT	154	23
GC>CA	79	13
GC>CG	16	1
GC>TA	25	8
TA>AT	370	54
TA>CG	15	1
TA>CT	337	45
TA>GC	19	0
TA>GG	45	6
TA>GT	392	33
TC>AA	502	111
TC>AG	127	32
TC>AT	5016	250
TC>CA	212	56
TC>CG	37	1
TC>CT	1074	97
TC>GA	133	29
TC>GG	151	20
TC>GT	2318	163
TG>AA	453	45
TG>AC	91	10
TG>AT	723	140
TG>CA	216	28
TG>CC	70	9
TG>CT	699	138
TG>GA	156	22
TG>GC	56	7
TG>GT	520	69
TT>AA	1896	147
TT>AC	338	28
TT>AG	280	35
TT>CA	481	44
TT>CC	1219	95
TT>CG	86	3
TT>GA	511	44
TT>GC	271	13
TT>GG	431	49
Total	208935	16055

## Sheet: Figure_4b_ID
MutationType	Melanoma_ID83_ID13_Total	Melanoma_ID83_noID13_Total
1:Del:C:0	3511	1018
1:Del:C:1	1734	528
1:Del:C:2	872	266
1:Del:C:3	573	282
1:Del:C:4	336	431
1:Del:C:5	196	1011
1:Del:T:0	2716	631
1:Del:T:1	12700	1107
1:Del:T:2	1707	503
1:Del:T:3	2612	765
1:Del:T:4	1480	1316
1:Del:T:5	2686	14340
1:Ins:C:0	1062	209
1:Ins:C:1	327	106
1:Ins:C:2	150	58
1:Ins:C:3	106	77
1:Ins:C:4	77	135
1:Ins:C:5	413	689
1:Ins:T:0	1588	190
1:Ins:T:1	900	328
1:Ins:T:2	588	274
1:Ins:T:3	634	203
1:Ins:T:4	564	277
1:Ins:T:5	5253	7778
2:Del:R:0	1380	266
2:Del:R:1	2200	306
2:Del:R:2	576	125
2:Del:R:3	160	92
2:Del:R:4	38	89
2:Del:R:5	95	227
3:Del:R:0	375	84
3:Del:R:1	685	251
3:Del:R:2	149	75
3:Del:R:3	44	19
3:Del:R:4	26	12
3:Del:R:5	19	17
4:Del:R:0	288	54
4:Del:R:1	250	127
4:Del:R:2	61	34
4:Del:R:3	27	12
4:Del:R:4	16	14
4:Del:R:5	10	15
5:Del:R:0	3785	579
5:Del:R:1	287	82
5:Del:R:2	26	18
5:Del:R:3	8	6
5:Del:R:4	1	5
5:Del:R:5	4	2
2:Ins:R:0	577	104
2:Ins:R:1	269	97
2:Ins:R:2	145	61
2:Ins:R:3	63	48
2:Ins:R:4	53	97
2:Ins:R:5	315	636
3:Ins:R:0	53	15
3:Ins:R:1	246	73
3:Ins:R:2	38	21
3:Ins:R:3	7	8
3:Ins:R:4	6	8
3:Ins:R:5	41	65
4:Ins:R:0	128	42
4:Ins:R:1	260	105
4:Ins:R:2	15	6
4:Ins:R:3	5	10
4:Ins:R:4	13	10
4:Ins:R:5	19	59
5:Ins:R:0	300	77
5:Ins:R:1	1195	327
5:Ins:R:2	18	10
5:Ins:R:3	10	4
5:Ins:R:4	6	9
5:Ins:R:5	10	7
2:Del:M:1	1775	283
3:Del:M:1	294	81
3:Del:M:2	391	146
4:Del:M:1	227	58
4:Del:M:2	207	60
4:Del:M:3	226	95
5:Del:M:1	3156	496
5:Del:M:2	1855	368
5:Del:M:3	1014	215
5:Del:M:4	533	108
5:Del:M:5	1303	187
Total	68068	39029

## Sheet: Figure_S4b_SBS
Sample.Names	SBS7a	SBS7b	SBS7c	SBS7d	ID13
SP124389	18.131	4.72966	0.473448	0.493103	Present
SP124362	58.7121	12.9583	1.00931	1.39276	Present
SP124394	28.7824	7.0431	0	0.683448	Present
SP124334	21.109	5.20828	0.817586	1.06034	Present
SP124454	15.7852	2.62759	0.358621	0.263793	Present
SP124380	38.8676	11.4341	2.26966	1.16379	Present
SP124399	38.1193	7.49552	2.40621	1.76345	Present
SP124311	19.5797	9.82379	2.91897	2.22655	Present
SP124434	20.12	5.35793	0.899655	0.601379	Present
SP124428	83.3855	16.6393	2.32	2.53207	Present
SP124449	40.0383	4.62724	0.831034	1.72103	Present
SP124298	75.2455	44.5569	3.32172	3.32966	Present
SP124431	16.9376	10.5959	1.38241	1.27207	Present
SP124396	10.5659	2.59966	0.347241	0.285862	Present
SP124409	76.4345	4.68138	2.02931	1.57	Present
SP124376	14.1807	2.93138	0.186897	0.56931	Present
SP124439	75.4321	22.9814	5.91724	1.61172	Present
SP124406	16.1452	5.08	1.04379	0.442759	Present
SP124382	98.8972	52.3248	9.41207	4.52483	Present
SP124415	248.521	18.2917	17.5259	3.41655	Present
SP124436	80.291	16.6617	5.89379	5.32897	Present
SP124460	43.8062	8.97414	1.95552	1.77793	Present
SP124425	20.7045	6.53276	1.59621	0.967931	Present
SP124456	10.3228	3.63379	0.393103	0.383793	Present
SP124367	35.7772	10.9624	1.84	0.992069	Present
SP124377	11.7541	6.1869	0.890345	0.634828	Present
SP124412	18.6728	4.36897	0.714828	0.924828	Present
SP124458	36.9845	13.3776	1.94931	2.39655	Present
SP124401	93.4076	44.9214	5.92069	3.33103	Present
SP124462	28.3562	7.93103	1.11172	1.65379	Present
SP124452	21.3083	7.74724	0.757241	0.971724	Present
SP124386	29.9034	7.64966	0.534483	1.28517	Present
SP124418	27.491	4.92897	1.72862	1.73	Present
SP124319	58.9462	8.25103	1.99172	1.60448	Present
SP124447	96.8607	34.1048	9.48103	4.68966	Present
SP124369	34.1162	11.2483	1.06	1.69931	Present
SP124365	17.6807	4.07172	0.855862	1.27103	Present
SP124420	18.2555	4.66724	0.337586	0.799655	Present
SP124364	26.0341	7.20483	1.69	1.34517	Present
SP124307	32.3759	6.42931	1.14448	1.09	Present
SP82445	199.302	25.4552	19.0448	2.6369	Present
SP83242	14.19	6.6869	0.88931	0.593793	Present
SP103894	35.9676	12.579	2.2169	1.68621	Present
SP83382	13.4248	4.24138	0.495172	0.459655	Present
SP83312	12.7683	4.14724	0.814138	0.574828	Present
SP82614	12.3507	5.3469	0.774138	0.925172	Present
SP82431	69.6145	32.0017	14.6872	5.69276	Present
SP82459	19.7228	5.70966	0.569655	0.928621	Present
SP82532	28.7117	34.8541	2.18966	1.73724	Present
SP82796	10.3817	2.44724	0.426552	0.312069	Present
SP82644	66.8355	12.5634	1.09448	2.44207	Present
SP82988	26.6055	1.18621	0.602759	0.862414	Present
SP82461	18.4076	7.4431	0.617931	1.08345	Present
SP82900	77.391	9.02379	3.31724	1.78759	Present
SP82399	27.9741	8.4431	1.21966	1.70138	Present
SP82417	68.6841	14.6183	0.0455172	3.11586	Present
SP104056	72.1528	25.2559	7.85862	9.90655	Present
SP83083	15.8672	6.3031	1.02966	0.682759	Present
SP83019	23.6314	6.53759	0.942069	0.912069	Present
SP83146	95.7083	13.7366	3.65931	2.12966	Present
SP103866	23.0752	6.81103	1.62483	1.13345	Present
SP83844	13.1779	3.53138	0.546207	0.765172	Present
SP124339	0.111034	0.0431035	0.0255172	0.151034	Absent
SP124273	0	0	0	0	Absent
SP124357	0	0	0	0	Absent
SP124355	0	0	0	0	Absent
SP124341	0	0	0	0	Absent
SP124353	0	0	0	0	Absent
SP124278	0	0	0	0	Absent
SP124346	1.91172	2.59862	0	0.461034	Absent
SP124351	1.02241	0.38	0	0.244828	Absent
SP124323	0	0	0	0	Absent
SP124391	0.0227586	0.263448	0.0210345	0.0624138	Absent
SP124423	8.34793	2.07517	0.0696552	0.271379	Absent
SP124281	0	0	0	0	Absent
SP124333	10.4662	3.25655	0.41069	0.772414	Absent
SP124359	0	0	0	0	Absent
SP124286	0.148276	0.0475862	0	0.0558621	Absent
SP124329	13.6931	2.67655	0.686897	0.78	Absent
SP124326	15.3055	4.06207	0.258276	0.686207	Absent
SP124264	0	0	0	0	Absent
SP124384	35.2179	12.1914	1.54621	1.41345	Absent
SP124403	2.19345	0.797931	0.132414	0.185862	Absent
SP124271	0.439655	0.841724	0.00310345	0.28	Absent
SP124336	0	0	0	0	Absent
SP124441	0	0	0	0	Absent
SP124291	0	0	0	0	Absent
SP124305	11.7821	4.07621	0.297241	0.509655	Absent
SP124344	0	0	0	0	Absent
SP124348	0	0	0	0	Absent
SP124295	0	0	0	0	Absent
SP124444	4.44207	0.777241	0.220345	0.117241	Absent
SP82451	9.57483	3.8331	0.44069	0.73069	Absent
SP104330	0.495862	0.215862	0.01	0.0375862	Absent
SP113197	0	0	0	0	Absent
SP82636	0	0	0	0	Absent
SP83482	15.2759	5.31793	1.02828	0.235172	Absent
SP104530	14.3007	3.89138	0.725862	0.461379	Absent
SP82429	5.34034	1.76448	0.178621	0.50931	Absent
SP82756	3.38241	0.856207	0.619655	0.187586	Absent
SP82836	7.28517	4.07828	0.103448	0.435517	Absent
SP82471	0	0	0	0	Absent
SP82435	1.12483	0.326207	0	0.0896552	Absent
SP82433	12.7834	1.55517	0.223448	0.526897	Absent
SP82780	8.43759	2.36862	0.326552	0.62069	Absent
SP83099	4.40552	1.40448	0.278621	0.255172	Absent
SP83027	0.23931	0.0786207	0	0.216897	Absent

## Sheet: Figure_S4b_DBS
Sample.Names	DBS1	ID13
SP103866	0.538276	Present
SP103894	1.59897	Present
SP104056	2.59759	Present
SP124298	2.90379	Present
SP124307	0.607241	Present
SP124311	0.841724	Present
SP124319	1.15103	Present
SP124334	0.416207	Present
SP124362	0.952069	Present
SP124364	0.573448	Present
SP124365	0.575517	Present
SP124367	0.792069	Present
SP124369	0.968621	Present
SP124376	0.486897	Present
SP124377	0.67069	Present
SP124380	0.953103	Present
SP124382	3.90207	Present
SP124386	0.634828	Present
SP124389	0.388966	Present
SP124394	0.534828	Present
SP124396	0.241379	Present
SP124399	0.948621	Present
SP124401	4.06207	Present
SP124406	0.48931	Present
SP124409	1.01828	Present
SP124412	0.454138	Present
SP124415	4.8869	Present
SP124418	0.468276	Present
SP124420	0.45931	Present
SP124425	0.624483	Present
SP124428	1.34379	Present
SP124431	1.01862	Present
SP124434	0.592069	Present
SP124436	1.4569	Present
SP124439	2.14345	Present
SP124447	3.42759	Present
SP124449	0.406207	Present
SP124452	0.654138	Present
SP124454	0.20931	Present
SP124456	0.364138	Present
SP124458	1.27621	Present
SP124460	0.699655	Present
SP124462	0.718276	Present
SP82399	0.741034	Present
SP82417	0.995517	Present
SP82431	3.23966	Present
SP82445	4.52069	Present
SP82459	0.353448	Present
SP82461	0.741379	Present
SP82532	2.46862	Present
SP82614	0.52931	Present
SP82644	1.0331	Present
SP82796	0.202069	Present
SP82900	1.60552	Present
SP82988	0.272069	Present
SP83019	0.494138	Present
SP83083	0.542414	Present
SP83146	2.32793	Present
SP83242	0.455517	Present
SP83312	0.525517	Present
SP83382	0.648621	Present
SP83844	0.298966	Present
SP104330	0.0427586	Absent
SP104530	0.369655	Absent
SP113197	0.0103448	Absent
SP124264	0.00310345	Absent
SP124271	0.0303448	Absent
SP124273	0.0037931	Absent
SP124278	0.00103448	Absent
SP124281	0	Absent
SP124286	0.00275862	Absent
SP124291	0	Absent
SP124295	0.017931	Absent
SP124305	0.23931	Absent
SP124323	0	Absent
SP124326	0.338276	Absent
SP124329	0.259655	Absent
SP124333	0.245172	Absent
SP124336	0.00206897	Absent
SP124339	0.00172414	Absent
SP124341	0.00586207	Absent
SP124344	0.000689655	Absent
SP124346	0.120345	Absent
SP124348	0	Absent
SP124351	0.0248276	Absent
SP124353	0	Absent
SP124355	0.00724138	Absent
SP124357	0	Absent
SP124359	0.00344828	Absent
SP124384	1.40379	Absent
SP124391	0.03	Absent
SP124403	0.0710345	Absent
SP124423	0.101379	Absent
SP124441	0.000689655	Absent
SP124444	0.0893103	Absent
SP82429	0.233103	Absent
SP82433	0.123448	Absent
SP82435	0.0227586	Absent
SP82451	0.248276	Absent
SP82471	0.000689655	Absent
SP82636	0.00206897	Absent
SP82756	0.0624138	Absent
SP82780	0.161034	Absent
SP82836	0.252414	Absent
SP83027	0.00551724	Absent
SP83099	0.208621	Absent
SP83482	0.592759	Absent

## Sheet: Figure_S4c
Sample.Names	sbs_tmb	ID13		Sample.Names	dbs_tmb	ID13		Sample.Names	id_tmb	ID13
SP124389	23.6243	Present		SP103866	0.520333	Present		SP82796	0.139333	Present
SP124362	71.6033	Present		SP103894	1.54567	Present		SP124454	0.155667	Present
SP124394	35.292	Present		SP104056	2.511	Present		SP124420	0.208333	Present
SP124334	29.2547	Present		SP124298	2.807	Present		SP124376	0.175667	Present
SP124454	19.605	Present		SP124307	0.587	Present		SP124396	0.224333	Present
SP124380	54.3237	Present		SP124311	0.813667	Present		SP82459	0.149	Present
SP124399	48.125	Present		SP124319	1.11267	Present		SP83382	0.204667	Present
SP124311	36.4597	Present		SP124334	0.402333	Present		SP124456	0.149667	Present
SP124434	28.4203	Present		SP124362	0.920333	Present		SP124425	0.138333	Present
SP124428	101.896	Present		SP124364	0.554333	Present		SP82614	0.183	Present
SP124449	45.9957	Present		SP124365	0.556333	Present		SP82988	0.160667	Present
SP124298	122.239	Present		SP124367	0.765667	Present		SP124377	0.187333	Present
SP124431	30.884	Present		SP124369	0.936333	Present		SP82399	0.270333	Present
SP124396	15.8357	Present		SP124376	0.470667	Present		SP83242	0.172	Present
SP124409	81.8913	Present		SP124377	0.648333	Present		SP82461	0.25	Present
SP124376	18.3893	Present		SP124380	0.921333	Present		SP83312	0.161667	Present
SP124439	106.561	Present		SP124382	3.772	Present		SP83844	0.179	Present
SP124406	24.5847	Present		SP124386	0.613667	Present		SP124406	0.245333	Present
SP124382	159.654	Present		SP124389	0.376	Present		SP124334	0.184	Present
SP124415	286.393	Present		SP124394	0.517	Present		SP124394	0.203	Present
SP124436	106.272	Present		SP124396	0.233333	Present		SP124389	0.143667	Present
SP124460	54.6593	Present		SP124399	0.917	Present		SP124431	0.233	Present
SP124425	30.506	Present		SP124401	3.92667	Present		SP82900	0.318	Present
SP124456	14.9657	Present		SP124406	0.473	Present		SP124365	0.247333	Present
SP124367	51.989	Present		SP124409	0.984333	Present		SP83083	0.198667	Present
SP124377	20.3397	Present		SP124412	0.439	Present		SP124434	0.216	Present
SP124412	25.7627	Present		SP124415	4.724	Present		SP124449	0.263	Present
SP124458	53.837	Present		SP124418	0.452667	Present		SP103866	0.224333	Present
SP124401	145.322	Present		SP124420	0.444	Present		SP124462	0.324333	Present
SP124462	38.057	Present		SP124425	0.603667	Present		SP124412	0.157333	Present
SP124452	30.6363	Present		SP124428	1.299	Present		SP83019	0.207667	Present
SP124386	38.6117	Present		SP124431	0.984667	Present		SP124369	0.301667	Present
SP124418	35.7937	Present		SP124434	0.572333	Present		SP124452	0.218667	Present
SP124319	68.4337	Present		SP124436	1.40833	Present		SP124418	0.21	Present
SP124447	148.03	Present		SP124439	2.072	Present		SP124367	0.252667	Present
SP124369	46.819	Present		SP124447	3.31333	Present		SP124458	0.379	Present
SP124365	25.1787	Present		SP124449	0.392667	Present		SP124307	0.250333	Present
SP124420	23.7147	Present		SP124452	0.632333	Present		SP124380	0.249667	Present
SP124364	36.4713	Present		SP124454	0.202333	Present		SP124399	0.332667	Present
SP124307	40.5033	Present		SP124456	0.352	Present		SP124364	0.597	Present
SP82445	248.184	Present		SP124458	1.23367	Present		SP103894	1.579	Present
SP83242	24.416	Present		SP124460	0.676333	Present		SP82532	0.336	Present
SP103894	53.1163	Present		SP124462	0.694333	Present		SP124311	0.339333	Present
SP83382	19.6273	Present		SP82399	0.716333	Present		SP124386	0.291667	Present
SP83312	19.2473	Present		SP82417	0.962333	Present		SP124409	0.386	Present
SP82614	19.148	Present		SP82431	3.13167	Present		SP82417	0.264333	Present
SP82431	124.449	Present		SP82445	4.37	Present		SP124460	0.343667	Present
SP82459	26.0953	Present		SP82459	0.341667	Present		SP124319	0.219	Present
SP82532	70.963	Present		SP82461	0.716667	Present		SP124362	0.343	Present
SP82796	15.07	Present		SP82532	2.38633	Present		SP82644	0.381667	Present
SP82644	80.171	Present		SP82614	0.511667	Present		SP124428	0.580333	Present
SP82988	30.8077	Present		SP82644	0.998667	Present		SP83146	0.569	Present
SP82461	28.2397	Present		SP82796	0.195333	Present		SP124298	0.706333	Present
SP82900	93.2713	Present		SP82900	1.552	Present		SP124439	0.41	Present
SP82399	38.765	Present		SP82988	0.263	Present		SP82431	0.689333	Present
SP82417	83.5817	Present		SP83019	0.477667	Present		SP124436	0.762667	Present
SP104056	111.335	Present		SP83083	0.524333	Present		SP124415	0.748667	Present
SP83083	25.2257	Present		SP83146	2.25033	Present		SP82445	0.58	Present
SP83019	32.7077	Present		SP83242	0.440333	Present		SP104056	0.823667	Present
SP83146	115.962	Present		SP83312	0.508	Present		SP124447	1.303	Present
SP103866	31.629	Present		SP83382	0.627	Present		SP124401	0.911	Present
SP83844	19.0623	Present		SP83844	0.289	Present		SP124382	1.05533	Present
SP124339	0.921333	Absent		SP104330	0.0413333	Absent		SP104330	0.0273333	Absent
SP124273	2.252	Absent		SP104530	0.357333	Absent		SP104530	0.43	Absent
SP124357	2.50767	Absent		SP113197	0.01	Absent		SP113197	0.0593333	Absent
SP124355	1.27167	Absent		SP124264	0.003	Absent		SP124264	0.184333	Absent
SP124341	4.75533	Absent		SP124271	0.0293333	Absent		SP124271	0.298	Absent
SP124353	1.158	Absent		SP124273	0.00366667	Absent		SP124273	0.172	Absent
SP124278	1.59633	Absent		SP124278	0.001	Absent		SP124278	0.116667	Absent
SP124346	8.396	Absent		SP124281	0	Absent		SP124281	0.062	Absent
SP124351	2.326	Absent		SP124286	0.00266667	Absent		SP124286	0.038	Absent
SP124323	1.73167	Absent		SP124291	0	Absent		SP124291	0.102	Absent
SP124391	2.53667	Absent		SP124295	0.0173333	Absent		SP124295	0.195	Absent
SP124423	10.9727	Absent		SP124305	0.231333	Absent		SP124323	0.075	Absent
SP124281	1.46433	Absent		SP124323	0	Absent		SP124336	0.155333	Absent
SP124333	15.069	Absent		SP124326	0.327	Absent		SP124339	0.0433333	Absent
SP124359	2.46867	Absent		SP124329	0.251	Absent		SP124341	0.121667	Absent
SP124286	0.715333	Absent		SP124333	0.237	Absent		SP124344	0.0756667	Absent
SP124329	17.242	Absent		SP124336	0.002	Absent		SP124346	0.186	Absent
SP124326	20.43	Absent		SP124339	0.00166667	Absent		SP124348	0.072	Absent
SP124264	4.45867	Absent		SP124341	0.00566667	Absent		SP124351	0.0456667	Absent
SP124384	59.2607	Absent		SP124344	0.000666667	Absent		SP124353	0.047	Absent
SP124403	3.60733	Absent		SP124346	0.116333	Absent		SP124355	0.076	Absent
SP124271	6.32533	Absent		SP124348	0	Absent		SP124357	0.105333	Absent
SP124336	2.973	Absent		SP124351	0.024	Absent		SP124359	0.141	Absent
SP124441	3.82767	Absent		SP124353	0	Absent		SP124384	7.64467	Absent
SP124291	1.90833	Absent		SP124355	0.007	Absent		SP124391	0.108	Absent
SP124305	16.6273	Absent		SP124357	0	Absent		SP124441	0.183667	Absent
SP124344	1.947	Absent		SP124359	0.00333333	Absent		SP124444	0.135667	Absent
SP124348	1.666	Absent		SP124384	1.357	Absent		SP82435	0.0853333	Absent
SP124295	6.51867	Absent		SP124391	0.029	Absent		SP82471	0.155333	Absent
SP124444	6.45833	Absent		SP124403	0.0686667	Absent		SP82636	0.132667	Absent
SP82451	17.1777	Absent		SP124423	0.098	Absent		SP83027	0.0773333	Absent
SP104330	0.993667	Absent		SP124441	0.000666667	Absent		SP124403	0.0516667	Absent
SP113197	1.68567	Absent		SP124444	0.0863333	Absent		SP82756	0.0763333	Absent
SP82636	2.439	Absent		SP82429	0.225333	Absent		SP82429	0.117667	Absent
SP83482	22.8943	Absent		SP82433	0.119333	Absent		SP82836	0.142	Absent
SP104530	23.7873	Absent		SP82435	0.022	Absent		SP124423	0.0263333	Absent
SP82429	10.0493	Absent		SP82451	0.24	Absent		SP124305	0.152667	Absent
SP82756	5.281	Absent		SP82471	0.000666667	Absent		SP124333	0.131	Absent
SP82836	12.9313	Absent		SP82636	0.002	Absent		SP83099	0.085	Absent
SP82471	2.218	Absent		SP82756	0.0603333	Absent		SP82433	0.135333	Absent
SP82435	2.49133	Absent		SP82780	0.155667	Absent		SP124326	0.168667	Absent
SP82433	15.2093	Absent		SP82836	0.244	Absent		SP82780	0.131333	Absent
SP82780	12.0077	Absent		SP83027	0.00533333	Absent		SP124329	0.0743333	Absent
SP83099	7.40367	Absent		SP83099	0.201667	Absent		SP83482	0.141	Absent
SP83027	2.07267	Absent		SP83482	0.573	Absent		SP82451	0.225	Absent
